# Supplementary material for: Detection of Copy‐Number Variations in CNS Tumours From Off‐Target Reads of Hybrid‐Capture Sequencing
Source: Neuropathol Appl Neurobiol. 2026 Mar 16;52(2):e70070. doi: 10.1111/nan.70070 (PMC12989910; doi:10.1111/nan.70070)
Supplement: Supplementary file 4 — Table S1: Neuropathological, genetic and epigenetic characteristics of the 60 CNS tumour samples. [file NAN-52-e70070-s005.xlsx]

## Sheet: Tabellenblatt1
Sample	Sex	Tumor Type	Diagnosis	Tumor cell content	DIN	Panel Version	EPIC version	Methylation Subclass (v12.8)	Score (v12.8)	Sentrix ID	Total Reads	Target Coverage	% Coverage ≥ 50X	Off-target rate	Comparison NGS vs. EPIC	Focal amplifications	Homozygous deletions	chr1p	chr1q	chr2p	chr2q	chr3p	chr3q	chr4p	chr4q	chr5p	chr5q	chr6p	chr6q	chr7p	chr7q	chr8p	chr8q	chr9p	chr9q	chr10p	chr10q	chr11p	chr11q	chr12p	chr12q	chr13q	chr14q	chr15q	chr16p	chr16q	chr17p	chr17q	chr18p
1	male	glioblastoma	glioblastoma, IDH-wildtype (CNS WHO grade 4)	0.5	7.4	Panel v2	EPICv2	Glioblastoma, IDH-wildtype, [typical mesenchymal type]	0.9187	207879870010_R01C01	24635314	1339	1	0.8207	concordant		CDKN2A/B					gain	gain							gain	gain	gain	gain			loss	loss
2	male	glioblastoma	glioblastoma, IDH-wildtype (CNS WHO grade 4)	0.9	6.6	Panel v2	EPIC	Glioblastoma, IDH-wildtype, RTK2 subtype	0.9858	206644410018_R01C01	42243290	2633	0.9981	0.6594	concordant	PDGFRA, EGFR								loss						gain	gain					loss	loss
3	male	glioblastoma	glioblastoma, IDH-wildtype (CNS WHO grade 4)	0.85	7.4	Panel v4	EPIC	Glioblastoma, IDH-wildtype, RTK2 subtype	0.3505	206644420136_R03C01	20956842	1334	1	0.5158	concordant	MDM4	CDKN2A/B											loss	loss	gain	gain	loss	loss	loss	loss	loss	loss			gain	gain		loss	loss	loss	loss			loss
4	female	glioblastoma	glioblastoma, IDH-wildtype (CNS WHO grade 4)	0.8	6.6	Panel v2	EPIC	Glioblastoma, IDH-wildtype, [typical mesenchymal type]	0.5504	206644420074_R02C01	24966522	1327	0.9937	0.7415	concordant	FGFR3														gain	gain					loss	loss
5	male	glioblastoma	glioblastoma, IDH-wildtype (CNS WHO grade 4)	0.7	6.6	Panel v2	EPIC	Glioblastoma, IDH-wildtype, [typical mesenchymal type]	0.9793	206909030049_R01C01	23658008	1669	0.9938	0.7667	concordant													loss	loss	gain	gain			loss		loss	loss			loss		loss		loss
6	female	glioblastoma	glioblastoma, IDH-wildtype (CNS WHO grade 4)	0.6	5.2	Panel v4	EPIC	Glioblastoma, IDH-wildtype, [typical mesenchymal type]	0.7656	206171430133_R02C01	22729700	910	0.9937	0.5188	CDKN2A/B ambiguous	MDM4, EGFR														gain	gain					loss	loss							loss
7	male	glioblastoma	glioblastoma, IDH-wildtype (CNS WHO grade 4)	0.25	5.6	Panel v4	EPICv2	Control tissue, white matter (corpus callosum)	0.2429	207851030094_R03C01	19271354	1167	1	0.5486	CDKN2A/B ambiguous		CDKN2A/B													gain	gain					loss	loss
8	female	glioblastoma	glioblastoma, IDH-wildtype (CNS WHO grade 4)	0.9	7.9	Panel v2	EPICv2	Glioblastoma, IDH-wildtype, RTK1 subtype	0.9992	209263470080_R07C01	5120730	269	0.995	0.7751	PTEN loss not detected in NGS		CDKN2A/B, PTEN		gain				loss							gain	gain			loss		loss	loss							loss
9	male	glioblastoma	glioblastoma, IDH-wildtype (CNS WHO grade 4)	0.8	6.1	Panel v4	EPICv2	Glioblastoma, IDH-wildtype, RTK2 subtype	0.9025	208128740127_R02C01	36157444	1842	1	0.4732	concordant	EGFR	CDKN2A/B											loss	loss	gain	gain			loss	loss	loss	loss			loss
10	female	glioblastoma	glioblastoma, IDH-wildtype (CNS WHO grade 4)	0.7	6.2	Panel v2	EPICv2	Glioblastoma, IDH-wildtype, RTK2 subtype	0.7868	209263470080_R08C01	36282252	450	99,81%	0.9248	concordant		CDKN2A/B					loss	loss		loss	loss					gain			loss		loss	loss					loss	loss						gain
11	male	glioblastoma	glioblastoma, IDH-wildtype (CNS WHO grade 4)	0.4	6.5	Panel v3	EPICv2	Glioblastoma, IDH-wildtype, [typical mesenchymal type]	0.9418	209273590082_R01C01	16805592	1176	0.9946	0.7129	concordant	MDM4, EGFR		gain	gain	gain	gain									gain	gain					loss	loss
12	male	glioblastoma	glioblastoma, IDH-wildtype (CNS WHO grade 4)	0.9	7	Panel v3	EPICv2	Glioblastoma, IDH-wildtype, RTK2 subtype	0.9992	209273590082_R02C01	20506652	1489	1	0.6358	concordant	EGFR	CDKN2A/B													gain	gain			loss		loss	loss
13	female	glioblastoma	glioblastoma, IDH-wildtype (CNS WHO grade 4)	0.6	6.1	Panel v3	EPICv2	Glioblastoma, IDH-wildtype, [typical mesenchymal type]	0.7723	209273590082_R03C01	34914308	1586	0.9945	0.6907	concordant	EGFR	CDKN2A/B													gain	gain					loss	loss						gain
14	male	glioblastoma	glioblastoma, IDH-wildtype (CNS WHO grade 4)	0.5	6.7	Panel v4	EPICv2	Glioblastoma, IDH-wildtype, RTK2 subtype	0.9431	208181020089_R06C01	17623056	804	0.9999	0.5704	CDKN2A/B ambiguous	MDM4	CDKN2A/B		loss										loss	gain	gain			loss		loss	loss					loss	loss
15	female	glioblastoma	glioblastoma, IDH-wildtype (CNS WHO grade 4)	0.4	7.3	Panel v3	EPICv2	Glioblastoma, IDH-wildtype, [typical mesenchymal type]	0.7354	209340870172_R04C01	29399758	1099	0.9984	0.807	CDKN2A/B ambiguous														loss	gain	gain			loss	loss	loss	loss						loss			loss
16	female	glioblastoma	glioblastoma, IDH-wildtype (CNS WHO grade 4)	0.2	6.5	Panel v3	EPICv2	Glioblastoma, IDH-wildtype, [typical mesenchymal type]	0.9906	209273590082_R04C01	32696302	1378	0.9984	0.8125	concordant	EGFR															gain					loss	loss
17	female	glioblastoma	glioblastoma, IDH-wildtype (CNS WHO grade 4)	0.6	2.9	Panel v3	EPICv2	Glioblastoma, IDH-wildtype, RTK2 subtype	0.655	209273590082_R05C01	57986520	554	0.9979	0.8934	concordant	EGFR	CDKN2A/B													gain	gain					loss	loss
18	male	glioblastoma	glioblastoma, IDH-wildtype (CNS WHO grade 4)	0.3	7.6	Panel v3	EPICv2	Glioblastoma, IDH-wildtype, [typical mesenchymal type]	0.496	209273590082_R06C01	22919290	1745	0.9984	0.7121	concordant															gain	gain			loss	loss	loss	loss					loss
19	female	glioblastoma	glioblastoma, IDH-wildtype (CNS WHO grade 4)	0.7	8.2	Panel v3	EPICv2	Glioblastoma, IDH-wildtype, RTK2 subtype	0.9985	209273590082_R07C01	27831142	1502	0.9984	0.737	concordant		CDKN2A/B												loss	gain	gain					loss	loss		loss				loss
20	male	glioblastoma	glioblastoma, IDH-wildtype (CNS WHO grade 4)	0.7	4.9	Panel v4	EPICv2	Glioblastoma, IDH-wildtype, RTK1 subtype	0.5202	209340870172_R05C01	38042468	1,87	0.9962	0.6763	concordant		CDKN2A/B													gain	gain			loss	loss	loss	loss						loss	loss		loss
21	female	glioblastoma	glioblastoma, IDH-wildtype (CNS WHO grade 4)	0.35	5.6	Panel v4	EPICv2	Supratentorial ependymoma, ZFTA fusion-positive, subtype ZFTA-RELA fused, subclass A	0.0822	209340870172_R06C01	38680204	2508	1	0.506	concordant	EGFR, TERT	CDKN2A/B							loss	loss		loss	gain	gain	gain	gain			loss	gain	loss	loss					loss							loss
22	male	glioblastoma	glioblastoma, IDH-wildtype (CNS WHO grade 4)	0.9	5.7	Panel v4	EPICv2	Pleomorphic xanthoastrocytoma	0.9966	209273590082_R08C01	29425426	1,55	1	0.6274	concordant		CDKN2A/B			gain	gain			gain	gain	gain			loss	gain	gain					loss	loss										loss		loss
23	male	glioblastoma	glioblastoma, IDH-wildtype (CNS WHO grade 4)	0.7	6.3	Panel v4	EPICv2	Adult-type diffuse high grade glioma, IDH-wildtype, subtype F	0.9352	208776300029_R04C01	37845544	1394	1	0.675	CDKN2A/B ambiguous		CDKN2A/B													gain	gain			loss	loss		loss						loss
24	female	glioblastoma	glioblastoma, IDH-wildtype (CNS WHO grade 4)	0.4	6.2	Panel v4	EPICv2	Glioblastoma, IDH-wildtype, [typical mesenchymal type]	0.9747	209340870172_R07C01	35750124	1957	1	0.6048	CDKN2A/B ambiguous		CDKN2A/B													gain	gain			loss		loss	loss										gain	gain
25	male	glioblastoma	glioblastoma, IDH-wildtype (CNS WHO grade 4)	0.6	3.9	Panel v4	EPICv2	Glioblastoma, IDH-wildtype, [typical mesenchymal type]	0.8524	209274200091_R01C01	53600772	2302	0.9962	0.6103	concordant	EGFR	CDKN2A/B													gain	gain			loss		loss	loss						loss
26	male	oligodendroglioma	oligodendroglioma, IDH-mutant and 1p/19q-codeleted (CNS WHO grade 2)	0.5	8	Panel v4	EPIC	Astrocytoma, IDH-mutant; high grade	0.53	206203800197_R03C01	9413370	1086	1	0.4501	concordant		CDKN2A/B	loss						loss	loss							loss		loss									loss						loss
27	female	oligodendroglioma	oligodendroglioma, IDH-mutant and 1p/19q-codeleted (CNS WHO grade 2)	0.9	8.8	Panel v4	EPIC	Oligodendroglioma, IDH-mutant and 1p/19q-codeleted	0.9999	206184840174_R05C01	8389706	864	1	0.4702	concordant			loss			loss																		gain					loss
28	female	oligodendroglioma	oligodendroglioma, IDH-mutant and 1p/19q-codeleted (CNS WHO grade 2)	0.7	6.6	Panel v4	EPIC	Oligodendroglioma, IDH-mutant and 1p/19q-codeleted	0.9998	206171430162_R04C01	17651894	995	1	0.555	concordant			loss
29	male	oligodendroglioma	oligodendroglioma, IDH-mutant and 1p/19q-codeleted (CNS WHO grade 3)	0.9	7.3	Panel v4	EPIC	Oligodendroglioma, IDH-mutant and 1p/19q-codeleted	0.9924	206176580183_R01C01	19484482	1104	1	0.5375	concordant			loss						loss	loss									loss	loss								loss
30	male	oligodendroglioma	oligodendroglioma, IDH-mutant and 1p/19q-codeleted (CNS WHO grade 3)	0.8	7.4	Panel v4	EPIC	Oligodendroglioma, IDH-mutant and 1p/19q-codeleted	0.9969	206176580169_R06C01	20026748	1,27	1	0.5159	concordant			loss
31	male	oligodendroglioma	oligodendroglioma, IDH-mutant and 1p/19q-codeleted (CNS WHO grade 2)	0.95	8.3	Panel v4	EPIC	Oligodendroglioma, IDH-mutant and 1p/19q-codeleted	0.9999	206182150071_R02C01	19223882	1105	1	0.5399	concordant	PDGFRA		loss							loss																		loss	loss					loss
32	male	oligodendroglioma	oligodendroglioma, IDH-mutant and 1p/19q-codeleted (CNS WHO grade 2)	0.9	6.9	Panel v4	EPIC	Oligodendroglioma, IDH-mutant and 1p/19q-codeleted	0.9995	206176580098_R08C01	20233272	1293	1	0.5133	concordant			loss
33	male	oligodendroglioma	oligodendroglioma, IDH-mutant and 1p/19q-codeleted (CNS WHO grade 2)	0.7	7.8	Panel v4	EPIC	Oligodendroglioma, IDH-mutant and 1p/19q-codeleted	0.9999	207130380047_R07C01	20725384	1332	1	0.5165	concordant			loss		loss	loss			loss	loss	loss	loss	loss	loss					loss	loss									loss					loss
34	female	oligodendroglioma	oligodendroglioma, IDH-mutant and 1p/19q-codeleted (CNS WHO grade 2)	0.9	7.1	Panel v4	EPICv2	Oligodendroglioma, IDH-mutant and 1p/19q-codeleted	0.9999	208128740117_R02C01	32499192	1434	1	0.5933	concordant			loss						loss	loss	loss	loss	loss	loss					loss	loss					loss	loss			loss					loss
35	male	oligodendroglioma	oligodendroglioma, IDH-mutant and 1p/19q-codeleted (CNS WHO grade 2)	0.7	6	Panel v4	EPICv2	Oligodendroglioma, IDH-mutant and 1p/19q-codeleted	0.9701	208128740063_R07C01	24292020	984	0.9996	0.6107	concordant			loss
36	female	oligodendroglioma	oligodendroglioma, IDH-mutant and 1p/19q-codeleted (CNS WHO grade 2)	0.8	6.7	Panel v4	EPICv2	Oligodendroglioma, IDH-mutant and 1p/19q-codeleted	0.9997	208128740063_R08C01	27606094	1464	1	0.6307	concordant			loss
37	male	oligodendroglioma	oligodendroglioma, IDH-mutant and 1p/19q-codeleted (CNS WHO grade 2)	0.6	6.2	Panel v4	EPICv2	Oligodendroglioma, IDH-mutant and 1p/19q-codeleted	0.9999	208108610142_R08C01	22898058	1249	0.9999	0.627	concordant			loss
38	female	oligodendroglioma	oligodendroglioma, IDH-mutant and 1p/19q-codeleted (CNS WHO grade 2)	0.5	5	Panel v4	EPICv2	Oligodendroglioma, IDH-mutant and 1p/19q-codeleted	0.9451	208126080076_R02C01	31599208	1536	1	0.6426	concordant			loss
39	male	oligodendroglioma	oligodendroglioma, IDH-mutant and 1p/19q-codeleted (CNS WHO grade 2)	0.7	7.8	Panel v3	EPICv2	Oligodendroglioma, IDH-mutant and 1p/19q-codeleted	0.9999	209274200091_R02C01	18685126	1081	1	0.7384	concordant			loss
40	male	oligodendroglioma	oligodendroglioma, IDH-mutant and 1p/19q-codeleted (CNS WHO grade 2)	0.6	6.8	Panel v4	EPICv2	Oligodendroglioma, IDH-mutant and 1p/19q-codeleted	0.9993	209274200091_R03C01	33100896	1484	1	0.6366	concordant			loss
41	female	medulloblastoma	medulloblastoma (CNS WHO grade 4)	0.95	7.6	Panel v4	EPIC	Medulloblastoma, SHH-activated, subtype 1	0.982	206176580099_R03C01	19824278	1264	1	0.5287	concordant					gain	gain		gain
42	male	medulloblastoma	medulloblastoma (CNS WHO grade 4)	0.95	2.5	Panel v4	EPIC	Medulloblastoma, SHH-activated, subtype 4	0.9652	206897310089_R06C01	26482826	910	1	0.6517	concordant (flat profile)
43	male	medulloblastoma	medulloblastoma (CNS WHO grade 4)	0.9	6.4	Panel v3	EPICv2	Medulloblastoma Group 3, subclass II	0.9999	208128750088_R08C01	15333644	1048	1	0.7447	concordant				gain									gain	gain				gain				loss			gain	gain				loss	loss
44	female	medulloblastoma	medulloblastoma (CNS WHO grade 4)	0.9	6.1	Panel v4	EPICv2	Medulloblastoma Group 3, subclass III	0.9544	208567310134_R01C01	29958996	1787	1	0.6017	concordant															gain	gain						loss									loss
45	male	medulloblastoma	medulloblastoma (CNS WHO grade 4)	0.85	3	Panel v4	EPICv2	Medulloblastoma, SHH-activated, subtype 4	0.987	208590230099_R07C01	20013234	180	0.9976	0.9098	concordant							gain	gain							gain	gain							loss	loss	loss	loss	gain			gain	gain			gain
46	male	medulloblastoma	medulloblastoma (CNS WHO grade 4)	0.9	6	Panel v4	EPICv2	medulloblastoma, SHH-activated, subtype 4	0.9754	208776810059_R05C01	15375856	1251	1	0.4728	concordant					gain	gain			gain	gain					gain	gain					gain	gain					gain					loss	gain	gain
47	male	ependymoma	supratentorial ependymoma, ZFTA fusion-positive (CNS WHO grade 3)	0.9	1.7	Panel v4	EPICv2	Supratentorial ependymoma, ZFTA fusion-positive, subclass E	0.9999	208776810059_R03C01	31143244	283	0.9953	0.8856	concordant					gain	gain
48	male	ependymoma	supratentorial ependymoma, ZFTA fusion-positive (CNS WHO grade 3)	0.8	4.8	Panel v4	EPICv2	Supratentorial ependymoma, ZFTA fusion-positive, subtype ZFTA-RELA fused, subclass A	0.9968	208128740124_R08C01	38733102	1808	1	0.6179	concordant							loss	loss						loss					loss	loss
49	female	ependymoma	posterior fossa ependymoma, group B (CNS WHO grade 3)	0.85	5.1	Panel v4	EPIC	Posterior fossa group B (PFB) ependymoma, subclass 1	0.8646	206203800197_R01C01	7203818	560	1	0.5227	concordant				gain							gain				gain	gain	gain	gain	gain	gain			gain	gain	gain	gain	gain	gain						gain
50	female	ependymoma	posterior fossa ependymoma, group A (CNS WHO grade 3)	0.9	7.3	Panel v4	EPIC	Posterior fossa group A (PFA) ependymoma, subclass 1b	0.435	206644420074_R08C01	17133288	1,1	1	0.5408	concordant				gain													gain	gain			gain	gain						gain			loss			gain
51	female	ependymoma	posterior fossa ependymoma, group B (CNS WHO grade 2)	0.9	6.3	Panel v4	EPICv2	Posterior fossa group B (PFB) ependymoma, subclass 1	0.9972	207744360083_R06C01	19539358	1324	1	0.5315	concordant							loss	loss			loss	loss	loss	loss													loss	loss				loss	loss
52	male	ependymoma	posterior fossa subependymoma (CNS WHO grade 1)	0.85	6.3	Panel v3	EPICv2	posterior fossa subependymoma	0.9999	208166650088_R08C01	25695334	1333	0.9984	0.7822	concordant (flat profile)
53	female	ependymoma	posterior fossa ependymoma, group B (CNS WHO grade 2)	0.85	6.2	Panel v4	EPICv2	Posterior fossa group B (PFB) ependymoma, subclass 2	0.7032	209097810026_R08C01	23694302	1488	1	0.532	concordant											gain	gain			gain	gain	gain	gain	gain	gain			gain	gain	gain	gain	loss	gain	gain					gain
54	female	ependymoma	spinal ependymoma (CNS WHO grade 2)	0.6	4.6	Panel v4	EPICv2	spinal ependymoma	0.9957	207744360081_R05C01	41339566	1882	1	0.5919	concordant																											loss	loss
55	female	ependymoma	spinal ependymoma with MYCN-amplification	0.9	6.7	Panel v4	EPICv2	spinal ependymoma, MYCN-amplified	0.9995	209097810113_R05C01	21936006	1496	0.9962	0.5266	concordant	MYCN																				loss	loss												gain
56	female	choroid plexus tumor	choroid plexus papilloma (CNS WHO grade 1)	0.9	8.4	Panel v2	EPIC	Choroid plexus papilloma, adult subtype	0.9999	206897310052_R05C01	22258816	1082	0.9976	0.7687	concordant							gain	gain			gain	gain			gain	gain			gain	gain					gain	gain	gain		gain			gain	gain	gain
57	female	choroid plexus tumor	choroid plexus papilloma (CNS WHO grade 1)	0.7	6.9	Panel v4	EPIC	Choroid plexus papilloma, pediatric subtype	0.9964	206644410036_R08C01	16399334	814	0.9994	0.5402	concordant															gain	gain	gain	gain			loss	loss			gain	gain		gain
58	male	choroid plexus tumor	choroid plexus papilloma (CNS WHO grade 1)	0.8	5.6	Panel v2	EPIC	Choroid plexus papilloma, adult subtype	0.9999	207130360135_R08C01	29832886	1525	0.9986	0.789	concordant											gain	gain	gain	gain	gain	gain			gain	gain					gain	gain			gain			gain	gain
59	male	choroid plexus tumor	choroid plexus carcinoma (CNS WHO grade 3)	0.85	7.2	Panel v2	EPIC	Choroid plexus carcinoma, pediatric subtype	0.9999	206897310095_R04C01	31122504	1533	0.9981	0.7773	concordant			gain	gain	gain	gain			gain	gain								gain			gain	gain					gain	gain
60	female	choroid plexus tumor	choroid plexus carcinoma (CNS WHO grade 3)	0.7	5.8	Panel v2	EPICv2	Choroid plexus carcinoma, pediatric subtype	0.9999	209274200091_R04C01	72163026	1458	0.9984	0.8895	concordant							loss	loss			loss	loss	loss	loss	loss	loss	loss	loss	loss	loss			loss	loss			loss					loss		loss
[truncated: 11 more columns]
