# Supplementary material for: Detection of Copy‐Number Variations in CNS Tumours From Off‐Target Reads of Hybrid‐Capture Sequencing
Source: Neuropathol Appl Neurobiol. 2026 Mar 16;52(2):e70070. doi: 10.1111/nan.70070 (PMC12989910; doi:10.1111/nan.70070)
Supplement: Supplementary file 5 — Table S2: Neuropathological and genetic characteristics from 58 meningioma samples. [file NAN-52-e70070-s002.xlsx]

## Sheet: Sheet1
Sample	WHO grade (histology)	WHO grade (integrated)	DIN	Reads	EPIC confirmed	TERT	CDKN2A/B	≥2 losses in 6,10,14,18	1p22q co-del	chr1p	chr1q	chr2p	chr2q	chr3p	chr3q	chr4p	chr4q	chr5p	chr5q	chr6p	chr6q	chr7p	chr7q	chr8p	chr8q	chr9p	chr9q	chr10p	chr10q	chr11p	chr11q	chr12p	chr12q	chr13q	chr14q	chr15q	chr16p	chr16q	chr17p	chr17q	chr18p	chr18q	chr19p	chr19q	chr20p	chr20q	chr21q	chr22q
1	CNS WHO grade 1	CNS WHO grade 1	6.3	29572074	yes	WT	no del
2	CNS WHO grade 1	CNS WHO grade 1	7.1	32240570	yes	WT	no del
3	CNS WHO grade 1	CNS WHO grade 1	7.9	33017638	yes	WT	no del																																									loss
4	CNS WHO grade 1	CNS WHO grade 1	6.4	30638022	yes	WT	no del
5	CNS WHO grade 1	CNS WHO grade 1	7.2	32217364	yes	WT	no del																											gain	loss													loss
6	CNS WHO grade 1	CNS WHO grade 1	6	22184254	no	WT	no del			loss								gain	gain							gain	gain				gain	gain	gain												gain	gain
7	CNS WHO grade 1	CNS WHO grade 1	4.8	53668654	no	WT	no del																																									loss
8	CNS WHO grade 1	CNS WHO grade 2	5.2	28627236	no	WT	no del		yes	loss																loss																						loss
9	CNS WHO grade 1	CNS WHO grade 1	5.5	32192492	no	WT	no del
10	CNS WHO grade 1	CNS WHO grade 1	5.7	27329384	no	WT	no del															gain	gain																									loss
11	CNS WHO grade 1	CNS WHO grade 1	6.2	19471614	no	WT	no del
12	CNS WHO grade 1	CNS WHO grade 1	6.1	19606228	no	WT	no del																																									loss
13	CNS WHO grade 1	CNS WHO grade 1	6.8	18250500	no	WT	no del																																						gain	gain		loss
14	CNS WHO grade 1	CNS WHO grade 1	6.3	21046592	no	WT	no del											gain	gain	gain	gain	gain	gain							gain	gain	gain	gain	gain			gain	gain	gain	gain			gain	gain	gain	gain
15	CNS WHO grade 1	CNS WHO grade 1	3.6	22971590	no	WT	no del																																									loss
16	CNS WHO grade 1	CNS WHO grade 1	6.1	22069602	no	WT	no del
17	CNS WHO grade 1	CNS WHO grade 1	3.6	110353462	no	WT	no del																																									loss
18	CNS WHO grade 1	CNS WHO grade 2	6	22828418	no	WT	no del		yes	loss	loss	loss	loss	gain	gain					loss	loss			gain	gain					loss	loss				gain	loss	loss	loss			gain	gain	gain	gain	gain	gain	gain	loss
19	CNS WHO grade 1	CNS WHO grade 1	6.5	24369162	no	WT	no del											gain	gain			gain	gain											gain											gain	gain	gain
20	CNS WHO grade 1	CNS WHO grade 2	5.2	10322596	no	WT	no del	yes	yes	loss																		loss	loss						loss						loss	loss						loss
21	CNS WHO grade 1	CNS WHO grade 1	5.2	21123662	no	WT	no del																																									loss
22	CNS WHO grade 1	CNS WHO grade 1	4.6	17375670	no	WT	no del
23	CNS WHO grade 1	CNS WHO grade 2	5.1	7760440	no	WT	no del		yes	loss																																						loss
24	CNS WHO grade 1	CNS WHO grade 1	6.4	26995956	no	WT	no del
25	CNS WHO grade 1	CNS WHO grade 1	5.6	21460306	no	WT	no del																																									loss
26	CNS WHO grade 1	CNS WHO grade 1	3.5	28582708	no	WT	no del
27	CNS WHO grade 1	CNS WHO grade 1	6.5	35078772	no	WT	no del			loss	gain	loss	loss
28	CNS WHO grade 1	CNS WHO grade 1	7.6	20626010	no	WT	no del											gain	gain																										gain	gain
29	CNS WHO grade 1	CNS WHO grade 1	5.9	25541200	no	WT	no del
30	CNS WHO grade 1	CNS WHO grade 2	6.1	21472042	no	WT	no del		yes	loss	gain													loss					loss		loss							loss						gain				loss
31	CNS WHO grade 1	CNS WHO grade 2	5.7	20721312	no	WT	no del	yes	yes	loss											loss														loss													loss
32	CNS WHO grade 1	CNS WHO grade 2	4.3	45434192	no	WT	no del		yes	loss				loss							loss	loss	gain				loss																					loss
33	CNS WHO grade 1	CNS WHO grade 1	6.6	19880198	no	WT	no del																																									loss
34	CNS WHO grade 1	CNS WHO grade 1	7.1	21646804	no	WT	no del
35	CNS WHO grade 1	CNS WHO grade 1	6.3	21051262	no	WT	no del
36	CNS WHO grade 1	CNS WHO grade 1	5.8	28967972	no	WT	no del																																				loss	loss				loss
37	CNS WHO grade 1	CNS WHO grade 2	7.2	14956126	no	WT	no del		yes	loss				loss							loss	loss	gain																loss				gain					loss
38	CNS WHO grade 2	CNS WHO grade 2	6.8	29638902	yes	WT	no del		yes	loss		loss				loss													loss							loss							loss					loss
39	CNS WHO grade 2	CNS WHO grade 3	8	54774634	yes	WT	homo del	yes	yes	loss																		loss	loss			loss			loss						loss	loss						loss
40	CNS WHO grade 2	CNS WHO grade 2	7.1	15904308	yes	WT	no del	yes	yes	loss	gain	loss	gain			loss	loss			gain	loss																			gain	loss	loss					gain	loss
41	CNS WHO grade 2	CNS WHO grade 2	5.9	23380808	yes	WT	no del														loss														loss													loss
42	CNS WHO grade 2	CNS WHO grade 2	3.6	39998498	yes	WT	no del	yes	yes	loss	gain			loss							loss	loss	gain	loss		loss					gain										loss	loss				gain	gain	loss
43	CNS WHO grade 2	CNS WHO grade 2	6.4	17647014	yes	WT	no del	yes	yes	loss						loss				loss	loss			loss	loss										loss													loss
44	CNS WHO grade 2	CNS WHO grade 2	5.8	19392004	no	WT	no del	yes	yes	loss								loss		loss										loss					loss						loss	loss						loss
45	CNS WHO grade 2	CNS WHO grade 2	5.8	16495964	no	WT	no del		yes	loss	gain																																					loss
46	CNS WHO grade 2	CNS WHO grade 2	4.7	34627758	no	WT	no del	yes	yes	loss	gain			loss		loss	loss				loss	loss		loss					loss											gain			loss					loss
47	CNS WHO grade 2	CNS WHO grade 2	3.4	29131590	no	WT	no del	yes	yes	loss						loss				loss	loss			loss	loss	loss	gain	loss		loss					loss						loss	loss						loss
48	CNS WHO grade 2	CNS WHO grade 2	3.9	24946090	no	WT	no del	yes	yes	loss	gain										loss							loss	loss						loss		loss	loss		gain	loss	loss						loss
49	CNS WHO grade 2	CNS WHO grade 2	6.2	24453678	no	WT	no del
50	CNS WHO grade 2	CNS WHO grade 2	4.1	40973952	no	WT	no del	yes	yes	loss				loss			loss	loss	loss	loss	loss								loss						loss						loss	loss						loss
51	CNS WHO grade 2	CNS WHO grade 2	5.8	8338936	no	WT	no del	yes																			gain								loss						loss	loss
52	CNS WHO grade 2	CNS WHO grade 2	2.9	19920698	no	WT	no del	yes	yes	loss																		loss	loss						loss						loss	loss						loss
53	CNS WHO grade 2	CNS WHO grade 2	6.7	25066214	no	WT	no del	yes	yes	loss	gain									loss	loss	loss													loss													loss
54	CNS WHO grade 2	CNS WHO grade 2	3.3	32489108	no	WT	no del																																				loss	loss				loss
55	CNS WHO grade 2	CNS WHO grade 2	1.5	28564532	no	WT	no del	yes	yes	loss																		loss	loss	gain				loss	loss		loss	loss			loss	loss						loss
56	CNS WHO grade 2	CNS WHO grade 2	6.5	20351270	no	WT	no del		yes	loss	gain													gain	gain					loss																gain	gain	loss
57	CNS WHO grade 2	CNS WHO grade 2	5.2	26608822	no	WT	no del	yes	yes	loss												loss						loss	loss						loss							loss						loss
58	CNS WHO grade 3	CNS WHO grade 3	5.5	25245884	no	C250T	homo del	yes	yes	loss											loss				loss				loss						loss					gain								loss
