# Supplementary material for: Detection of Copy‐Number Variations in CNS Tumours From Off‐Target Reads of Hybrid‐Capture Sequencing
Source: Neuropathol Appl Neurobiol. 2026 Mar 16;52(2):e70070. doi: 10.1111/nan.70070 (PMC12989910; doi:10.1111/nan.70070)
Supplement: Supplementary file 6 — Table S3: Neuropathological and genetic characteristics of 6 pilocytic astrocytomas. [file NAN-52-e70070-s004.xlsx]

## Sheet: Sheet2
Sample	Diagnosis	Total Reads	Fusion	Fusion Reads	Chr7 CNV
1	pilocytic astrocytoma (CNS WHO grade 1)	23114574	KIAA1549::BRAF	150	Chr7q focal gain
2	pilocytic astrocytoma (CNS WHO grade 1)	15269168	KIAA1549::BRAF	10	Chr7q focal gain
3	pilocytic astrocytoma (CNS WHO grade 1)	15764758	KIAA1549::BRAF	146	Chr7q focal gain
4	pilocytic astrocytoma (CNS WHO grade 1)	36435550	KIAA1549::BRAF	206	Whole Chr7 gain
5	pilocytic astrocytoma (CNS WHO grade 1)	16330012	KIAA1549::BRAF	160	Chr7q focal gain
6	pilocytic astrocytoma (CNS WHO grade 1)	17360344	FAM131B::BRAF	121	Chr7q focal loss
