# Supplementary material for: Detection of Copy‐Number Variations in CNS Tumours From Off‐Target Reads of Hybrid‐Capture Sequencing
Source: Neuropathol Appl Neurobiol. 2026 Mar 16;52(2):e70070. doi: 10.1111/nan.70070 (PMC12989910; doi:10.1111/nan.70070)
Supplement: Supplementary file 7 — Table S4: Technical specifications and design features of the different versions of the custom hybrid‐capture next‐generation sequencing panel. [file NAN-52-e70070-s006.xlsx]

## Sheet: Panel v2
chr	start	stop	length	Type	Gene	Target
chr2	29449941	29450438	497	Intron	ALK	NM_004304:intron17
chr2	29448432	29449786	1354	Intron	ALK	NM_004304:intron18
chr2	29446395	29448326	1931	Intron	ALK	NM_004304:intron19
chr2	29416090	29416788	698	Exon	ALK	NM_004304:exon29
chr2	29419636	29419726	90	Exon	ALK	NM_004304:exon28
chr2	29420408	29420542	134	Exon	ALK	NM_004304:exon27
chr2	29430037	29430138	101	Exon	ALK	NM_004304:exon26
chr2	29432652	29432744	92	Exon	ALK	NM_004304:exon25
chr2	29436850	29436947	97	Exon	ALK	NM_004304:exon24
chr2	29443572	29443701	129	Exon	ALK	NM_004304:exon23
chr2	29445210	29445274	64	Exon	ALK	NM_004304:exon22
chr2	29445383	29445473	90	Exon	ALK	NM_004304:exon21
chr2	29446208	29446394	186	Exon	ALK	NM_004304:exon20
chr2	29448327	29448431	104	Exon	ALK	NM_004304:exon19
chr2	29449788	29449940	152	Exon	ALK	NM_004304:exon18
chr2	29450440	29450538	98	Exon	ALK	NM_004304:exon17
chr2	29451750	29451932	182	Exon	ALK	NM_004304:exon16
chr2	29455170	29455314	144	Exon	ALK	NM_004304:exon15
chr2	29456431	29456562	131	Exon	ALK	NM_004304:exon14
chr2	29462546	29462696	150	Exon	ALK	NM_004304:exon13
chr2	29473971	29474133	162	Exon	ALK	NM_004304:exon12
chr2	29497965	29498093	128	Exon	ALK	NM_004304:exon11
chr2	29498268	29498362	94	Exon	ALK	NM_004304:exon10
chr2	29519754	29519923	169	Exon	ALK	NM_004304:exon9
chr2	29541170	29541270	100	Exon	ALK	NM_004304:exon8
chr2	29543617	29543748	131	Exon	ALK	NM_004304:exon7
chr2	29551216	29551347	131	Exon	ALK	NM_004304:exon6
chr2	29606598	29606725	127	Exon	ALK	NM_004304:exon5
chr2	29754781	29754982	201	Exon	ALK	NM_004304:exon4
chr2	29917716	29917880	164	Exon	ALK	NM_004304:exon3
chr2	29940444	29940563	119	Exon	ALK	NM_004304:exon2
chr2	30142859	30143525	666	Exon	ALK	NM_004304:exon1
chr7	140453075	140453193	118	Exon	BRAF	NM_004333:exon15
chrX	39911362	39911653	291	Exon	BCOR	NM_001123385:exon15
chr5	149784744	149785821	1077	Intron	CD74	NM_004355:intron4
chr5	149784331	149784647	316	Intron	CD74	NM_004355:intron5
chr5	149782876	149784242	1366	Intron	CD74	NM_004355:intron6
chr17	62006794	62006835	41	Exon	CD79B	NM_001039933:exon5
chr3	41266017	41266244	227	Exon	CTNNB1	NM_001904:exon3
chr7	55240818	55241613	795	Intron	EGFR	NM_005228:intron17
chr7	55268107	55268880	773	Intron	EGFR	NM_005228:intron24
chr7	55269049	55269427	378	Intron	EGFR	NM_005228:intron25
chr7	55269476	55270209	733	Intron	EGFR	NM_005228:intron26
chr7	55221846	55223521	1675	Intron	EGFR	NM_005228:intron7
chr7	55086971	55087058	87	Exon	EGFR	NM_005228:exon1
chr7	55209979	55210130	151	Exon	EGFR	NM_005228:exon2
chr7	55210998	55211181	183	Exon	EGFR	NM_005228:exon3
chr7	55214299	55214433	134	Exon	EGFR	NM_005228:exon4
chr7	55218987	55219055	68	Exon	EGFR	NM_005228:exon5
chr7	55220239	55220357	118	Exon	EGFR	NM_005228:exon6
chr7	55221704	55221845	141	Exon	EGFR	NM_005228:exon7
chr7	55223523	55223639	116	Exon	EGFR	NM_005228:exon8
chr7	55224226	55224352	126	Exon	EGFR	NM_005228:exon9
chr7	55224452	55224536	84	Exon	EGFR	NM_005228:exon10
chr7	55225356	55225446	90	Exon	EGFR	NM_005228:exon11
chr7	55227832	55228031	199	Exon	EGFR	NM_005228:exon12
chr7	55229192	55229324	132	Exon	EGFR	NM_005228:exon13
chr7	55231426	55231516	90	Exon	EGFR	NM_005228:exon14
chr7	55232973	55233130	157	Exon	EGFR	NM_005228:exon15
chr7	55238868	55238906	38	Exon	EGFR	NM_005228:exon16
chr7	55240676	55240817	141	Exon	EGFR	NM_005228:exon17
chr7	55241614	55241736	122	Exon	EGFR	NM_005228:exon18
chr7	55242415	55242513	98	Exon	EGFR	NM_005228:exon19
chr7	55248986	55249171	185	Exon	EGFR	NM_005228:exon20
chr7	55259412	55259567	155	Exon	EGFR	NM_005228:exon21
chr7	55260459	55260534	75	Exon	EGFR	NM_005228:exon22
chr7	55266410	55266556	146	Exon	EGFR	NM_005228:exon23
chr7	55268009	55268106	97	Exon	EGFR	NM_005228:exon24
chr7	55268881	55269048	167	Exon	EGFR	NM_005228:exon25
chr7	55269428	55269475	47	Exon	EGFR	NM_005228:exon26
chr7	55270210	55270458	248	Exon	EGFR	NM_005228:exon27
chr7	55272949	55273310	361	Exon	EGFR	NM_005228:exon28
chr12	12006496	12022357	15861	Intron	ETV6	ETV6:intron4
chr12	12022904	12037378	14474	Intron	ETV6	ETV6:intron5
chr22	29683124	29684594	1470	Intron	EWSR1	NM_013986:intron8
chr22	29684776	29687553	2777	Intron	EWSR1	NM_013986:intron9
chr22	29687589	29688125	536	Intron	EWSR1	NM_013986:intron10
chr22	29688159	29688476	317	Intron	EWSR1	NM_013986:intron11
chr22	29688596	29692228	3632	Intron	EWSR1	NM_013986:intron12
chr22	29692359	29693816	1457	Intron	EWSR1	NM_013986:intron13
chr22	29693940	29694722	782	Intron	EWSR1	NM_013986:intron14
chr8	38271146	38271322	176	Exon	FGFR1	NM_001174067:exon19
chr8	38271436	38271541	105	Exon	FGFR1	NM_001174067:exon18
chr8	38271670	38271807	137	Exon	FGFR1	NM_001174067:exon17
chr8	38272077	38272147	70	Exon	FGFR1	NM_001174067:exon16
chr8	38272297	38272419	122	Exon	FGFR1	NM_001174067:exon15
chr8	38273388	38273578	190	Exon	FGFR1	NM_001174067:exon14
chr8	38274824	38274934	110	Exon	FGFR1	NM_001174067:exon13
chr8	38275388	38275509	121	Exon	FGFR1	NM_001174067:exon12
chr8	38275746	38275891	145	Exon	FGFR1	NM_001174067:exon11
chr8	38277051	38277253	202	Exon	FGFR1	NM_001174067:exon10
chr8	38279166	38279459	293	Exon	FGFR1	NM_001174067:exon9
chr8	38281787	38282217	430	Exon	FGFR1	NM_001174067:exon8
chr8	38283640	38283763	123	Exon	FGFR1	NM_001174067:exon7
chr8	38285439	38285611	172	Exon	FGFR1	NM_001174067:exon6
chr8	38285864	38285953	89	Exon	FGFR1	NM_001174067:exon5
chr8	38287200	38287466	266	Exon	FGFR1	NM_001174067:exon4
chr8	38297824	38297890	66	Exon	FGFR1	NM_001174064:exon3
chr8	38314874	38315052	178	Exon	FGFR1	NM_001174067:exon3
chr8	38318614	38318624	10	Exon	FGFR1	NM_001174067:exon2
chr10	123243318	123244907	1589	Intron	FGFR2	FGFR2:intron16
chr10	123239536	123243211	3675	Intron	FGFR2	FGFR2:intron17
chr4	1807901	1807982	81	Intron	FGFR2	FGFR3:intron15
chr4	1808055	1808271	216	Intron	FGFR3	FGFR3:intron16
chr4	1808411	1808554	143	Intron	FGFR3	FGFR3:intron17
chr4	1808662	1808842	180	Intron	FGFR3	FGFR3:intron18
chr19	3114942	3115070	128	Exon	GNA11	NM_002067:exon4
chr19	3118922	3119051	129	Exon	GNA11	NM_002067:exon5
chr9	80409379	80409508	129	Exon	GNAQ	NM_002072:exon5
chr9	80412436	80412564	128	Exon	GNAQ	NM_002072:exon4
chr20	57484405	57484478	73	Exon	GNAS	NM_000516:exon8
chr1	226252030	226252180	150	Exon	H3F3A	NM_002107:exon2
chr17	73775128	73775265	137	Exon	H3F3B	NM_005324:exon2
chr6	26031878	26032288	410	Exon	HIST1H3B	NM_003537:exon1
chr2	209113093	209113384	291	Exon	IDH1	NM_005896:exon4
chr15	90631819	90631979	160	Exon	IDH2	NM_002168:exon4
chr12	25378548	25378707	159	Exon	KRAS	NM_033360:exon4
chr12	25380168	25380346	178	Exon	KRAS	NM_033360:exon3
chr12	25398208	25398318	110	Exon	KRAS	NM_033360:exon2
chr7	116411709	116411902	193	Intron	MET	MET:intron13
chr7	116412044	116414934	2890	Intron	MET	MET:intron14
chr3	38182623	38182777	154	Exon	MYD88	NM_002468:exon5
chr1	156844419	156844697	278	Intron	NTRK1	NTRK1:intron10
chr1	156844801	156845311	510	Intron	NTRK1	NTRK1:intron11
chr1	156845459	156845871	412	Intron	NTRK1	NTRK1:intron12
chr1	156834592	156836700	2108	Intron	NTRK1	NTRK1:intron3
chr1	156841548	156843423	1875	Intron	NTRK1	NTRK1:intron7
chr1	156843752	156844174	422	Intron	NTRK1	NTRK1:intron8
chr1	156844193	156844362	169	Intron	NTRK1	NTRK1:intron9
chr9	87476003	87482157	6154	Intron	NTRK2	NTRK2:intron15
chr10	89624227	89624305	78	Exon	PTEN	NM_000314:exon1
chr10	89653782	89653866	84	Exon	PTEN	NM_000314:exon2
chr10	89685270	89685314	44	Exon	PTEN	NM_000314:exon3
chr10	89690803	89690846	43	Exon	PTEN	NM_000314:exon4
chr10	89692770	89693008	238	Exon	PTEN	NM_000314:exon5
chr10	89711875	89712016	141	Exon	PTEN	NM_000314:exon6
chr10	89717610	89717776	166	Exon	PTEN	NM_000314:exon7
chr10	89720651	89720875	224	Exon	PTEN	NM_000314:exon8
chr10	89725044	89725229	185	Exon	PTEN	NM_000314:exon9
chr11	65429677	65430296	619	Intron	RELA	NM_021975:intron1
chr11	65429560	65429649	89	Intron	RELA	NM_021975:intron2
chr10	43610185	43612031	1846	Intron	RET	NM_020975:intron11
chr10	43609124	43609927	803	Intron	RET	NM_020975:intron10
chr10	43608412	43609003	591	Intron	RET	NM_020975:intron9
chr10	43606914	43607545	631	Intron	RET	NM_020975:intron7
chr10	43607673	43608299	626	Intron	RET	NM_020975:intron8
chr10	43572707	43572779	72	Exon	RET	NM_020975:exon1
chr10	43595907	43596170	263	Exon	RET	NM_020975:exon2
chr10	43597790	43598077	287	Exon	RET	NM_020975:exon3
chr10	43600400	43600641	241	Exon	RET	NM_020975:exon4
chr10	43601824	43602019	195	Exon	RET	NM_020975:exon5
chr10	43604479	43604678	199	Exon	RET	NM_020975:exon6
chr10	43606655	43606913	258	Exon	RET	NM_020975:exon7
chr10	43607547	43607672	125	Exon	RET	NM_020975:exon8
chr10	43608301	43608411	110	Exon	RET	NM_020975:exon9
chr10	43609004	43609123	119	Exon	RET	NM_020975:exon10
chr10	43609928	43610184	256	Exon	RET	NM_020975:exon11
chr10	43612032	43612179	147	Exon	RET	NM_020975:exon12
chr10	43613821	43613928	107	Exon	RET	NM_020975:exon13
chr10	43614979	43615193	214	Exon	RET	NM_020975:exon14
chr10	43615529	43615651	122	Exon	RET	NM_020975:exon15
chr10	43617394	43617464	70	Exon	RET	NM_020975:exon16
chr10	43619119	43619256	137	Exon	RET	NM_020975:exon17
chr10	43620331	43620430	99	Exon	RET	NM_020975:exon18
chr10	43622023	43622202	179	Exon	RET	NM_020975:exon19
chr10	43623560	43623717	157	Exon	RET	NM_020975:exon20
chr6	117658504	117662297	3793	Intron	ROS1	NM_002944:intron30
chr6	117650610	117658334	7724	Intron	ROS1	NM_002944:intron31
chr6	117647578	117650491	2913	Intron	ROS1	NM_002944:intron32
chr6	117645579	117647386	1807	Intron	ROS1	NM_002944:intron33
chr6	117642558	117645494	2936	Intron	ROS1	NM_002944:intron34
chr6	117641194	117642421	1227	Intron	ROS1	NM_002944:intron35
chr6	117609655	117609965	310	Exon	ROS1	NM_002944:exon43
chr6	117622137	117622300	163	Exon	ROS1	NM_002944:exon42
chr6	117629957	117630091	134	Exon	ROS1	NM_002944:exon41
chr6	117631244	117631444	200	Exon	ROS1	NM_002944:exon40
chr6	117632183	117632280	97	Exon	ROS1	NM_002944:exon39
chr6	117638306	117638435	129	Exon	ROS1	NM_002944:exon38
chr6	117639351	117639415	64	Exon	ROS1	NM_002944:exon37
chr6	117641031	117641193	162	Exon	ROS1	NM_002944:exon36
chr6	117642422	117642557	135	Exon	ROS1	NM_002944:exon35
chr6	117645495	117645578	83	Exon	ROS1	NM_002944:exon34
chr6	117647387	117647577	190	Exon	ROS1	NM_002944:exon33
chr6	117650492	117650609	117	Exon	ROS1	NM_002944:exon32
chr6	117658335	117658503	168	Exon	ROS1	NM_002944:exon31
chr6	117662298	117662474	176	Exon	ROS1	NM_002944:exon30
chr6	117662563	117662795	232	Exon	ROS1	NM_002944:exon29
chr6	117663563	117663707	144	Exon	ROS1	NM_002944:exon28
chr6	117665223	117665425	202	Exon	ROS1	NM_002944:exon27
chr6	117674153	117674332	179	Exon	ROS1	NM_002944:exon26
chr6	117677792	117678078	286	Exon	ROS1	NM_002944:exon25
chr6	117678967	117679172	205	Exon	ROS1	NM_002944:exon24
chr6	117680972	117681174	202	Exon	ROS1	NM_002944:exon23
chr6	117681505	117681568	63	Exon	ROS1	NM_002944:exon22
chr6	117683766	117684028	262	Exon	ROS1	NM_002944:exon21
chr6	117686223	117686367	144	Exon	ROS1	NM_002944:exon20
chr6	117686744	117686904	160	Exon	ROS1	NM_002944:exon19
chr6	117687239	117687453	214	Exon	ROS1	NM_002944:exon18
chr6	117700222	117700322	100	Exon	ROS1	NM_002944:exon17
chr6	117704480	117704671	191	Exon	ROS1	NM_002944:exon16
chr6	117706846	117707024	178	Exon	ROS1	NM_002944:exon15
chr6	117708052	117708162	110	Exon	ROS1	NM_002944:exon14
chr6	117708943	117709197	254	Exon	ROS1	NM_002944:exon13
chr6	117710513	117711009	496	Exon	ROS1	NM_002944:exon12
chr6	117714387	117714484	97	Exon	ROS1	NM_002944:exon11
chr6	117715325	117715509	184	Exon	ROS1	NM_002944:exon10
chr6	117715779	117715901	122	Exon	ROS1	NM_002944:exon9
chr6	117717351	117717427	76	Exon	ROS1	NM_002944:exon8
chr6	117718078	117718279	201	Exon	ROS1	NM_002944:exon7
chr6	117724302	117724440	138	Exon	ROS1	NM_002944:exon6
chr6	117725443	117725591	148	Exon	ROS1	NM_002944:exon5
chr6	117730745	117730805	60	Exon	ROS1	NM_002944:exon4
chr6	117737421	117737480	59	Exon	ROS1	NM_002944:exon3
chr6	117739625	117739669	44	Exon	ROS1	NM_002944:exon2
chr6	117746697	117746819	122	Exon	ROS1	NM_002944:exon1
chr22	24129357	24129449	92	Exon	SMARCB1	NM_003073:exon1
chr22	24133943	24134081	138	Exon	SMARCB1	NM_003073:exon2
chr22	24135746	24135875	129	Exon	SMARCB1	NM_003073:exon3
chr22	24143131	24143584	453	Exon	SMARCB1	NM_003073:exon4
chr22	24145482	24145609	127	Exon	SMARCB1	NM_003073:exon5
chr22	24158957	24159123	166	Exon	SMARCB1	NM_003073:exon6
chr22	24167412	24167602	190	Exon	SMARCB1	NM_003073:exon7
chr22	24175759	24175890	131	Exon	SMARCB1	NM_003073:exon8
chr22	24176328	24176367	39	Exon	SMARCB1	NM_003073:exon9
chr5	1295191	1295290	99	Promoter	TERT	NM_198253:promoter
chr17	7572927	7573008	81	Exon	TP53	NM_000546:exon11
chr17	7573927	7574033	106	Exon	TP53	NM_000546:exon10
chr17	7576853	7576926	73	Exon	TP53	NM_000546:exon9
chr17	7577019	7577155	136	Exon	TP53	NM_000546:exon8
chr17	7577499	7577608	109	Exon	TP53	NM_000546:exon7
chr17	7578138	7578289	151	Exon	TP53	NM_000546:exon6
chr17	7578371	7578554	183	Exon	TP53	NM_000546:exon5
chr17	7579312	7579590	278	Exon	TP53	NM_000546:exon4
chr17	7579700	7579721	21	Exon	TP53	NM_000546:exon3
chr17	7579839	7579940	101	Exon	TP53	NM_000546:exon2
chr4	55124936	55124984	48	Exon	PDGFRA	NM_006206:exon2
chr4	55127262	55127579	317	Exon	PDGFRA	NM_006206:exon3
chr4	55129834	55130094	260	Exon	PDGFRA	NM_006206:exon4
chr4	55131086	55131216	130	Exon	PDGFRA	NM_006206:exon5
chr4	55133456	55133627	171	Exon	PDGFRA	NM_006206:exon6
chr4	55133719	55133908	189	Exon	PDGFRA	NM_006206:exon7
chr4	55136800	55136915	115	Exon	PDGFRA	NM_006206:exon8
chr4	55138561	55138687	126	Exon	PDGFRA	NM_006206:exon9
chr4	55139704	55139897	193	Exon	PDGFRA	NM_006206:exon10
chr4	55140698	55140792	94	Exon	PDGFRA	NM_006206:exon11
chr4	55141008	55141140	132	Exon	PDGFRA	NM_006206:exon12
chr4	55143555	55143659	104	Exon	PDGFRA	NM_006206:exon13
chr4	55144063	55144173	110	Exon	PDGFRA	NM_006206:exon14
chr4	55144529	55144682	153	Exon	PDGFRA	NM_006206:exon15
chr4	55146483	55146699	216	Exon	PDGFRA	NM_006206:exon16
chr4	55151538	55151653	115	Exon	PDGFRA	NM_006206:exon17
chr4	55152008	55152130	122	Exon	PDGFRA	NM_006206:exon18
chr4	55153597	55153708	111	Exon	PDGFRA	NM_006206:exon19
chr4	55154966	55155065	99	Exon	PDGFRA	NM_006206:exon20
chr4	55155176	55155281	105	Exon	PDGFRA	NM_006206:exon21
chr4	55156480	55156721	241	Exon	PDGFRA	NM_006206:exon22
chr4	55161292	55161439	147	Exon	PDGFRA	NM_006206:exon23
chr5	149495326	149495509	183	Exon	PDGFRB	NM_002609:exon23
chr5	149497181	149497413	232	Exon	PDGFRB	NM_002609:exon22
chr5	149498310	149498415	105	Exon	PDGFRB	NM_002609:exon21
chr5	149499030	149499129	99	Exon	PDGFRB	NM_002609:exon20
chr5	149499575	149499686	111	Exon	PDGFRB	NM_002609:exon19
chr5	149500451	149500573	122	Exon	PDGFRB	NM_002609:exon18
chr5	149500767	149500885	118	Exon	PDGFRB	NM_002609:exon17
chr5	149501443	149501603	160	Exon	PDGFRB	NM_002609:exon16
chr5	149502605	149502764	159	Exon	PDGFRB	NM_002609:exon15
chr5	149503813	149503923	110	Exon	PDGFRB	NM_002609:exon14
chr5	149504290	149504394	104	Exon	PDGFRB	NM_002609:exon13
chr5	149505008	149505140	132	Exon	PDGFRB	NM_002609:exon12
chr5	149506083	149506177	94	Exon	PDGFRB	NM_002609:exon11
chr5	149509320	149509531	211	Exon	PDGFRB	NM_002609:exon10
chr5	149510102	149510225	123	Exon	PDGFRB	NM_002609:exon9
chr5	149511542	149511657	115	Exon	PDGFRB	NM_002609:exon8
chr5	149512313	149512505	192	Exon	PDGFRB	NM_002609:exon7
chr5	149513149	149513323	174	Exon	PDGFRB	NM_002609:exon6
chr5	149513444	149513571	127	Exon	PDGFRB	NM_002609:exon5
chr5	149514313	149514579	266	Exon	PDGFRB	NM_002609:exon4
chr5	149515118	149515441	323	Exon	PDGFRB	NM_002609:exon3
chr5	149516571	149516610	39	Exon	PDGFRB	NM_002609:exon2
chr3	178916614	178916965	351	Exon	PIK3CA	NM_006218:exon2
chr3	178917478	178917687	209	Exon	PIK3CA	NM_006218:exon3
chr3	178919078	178919328	250	Exon	PIK3CA	NM_006218:exon4
chr3	178921332	178921577	245	Exon	PIK3CA	NM_006218:exon5
chr3	178922291	178922376	85	Exon	PIK3CA	NM_006218:exon6
chr3	178927383	178927488	105	Exon	PIK3CA	NM_006218:exon7
chr3	178927974	178928126	152	Exon	PIK3CA	NM_006218:exon8
chr3	178928219	178928353	134	Exon	PIK3CA	NM_006218:exon9
chr3	178935998	178936122	124	Exon	PIK3CA	NM_006218:exon10
chr3	178936984	178937065	81	Exon	PIK3CA	NM_006218:exon11
chr3	178937359	178937523	164	Exon	PIK3CA	NM_006218:exon12
chr3	178937737	178937840	103	Exon	PIK3CA	NM_006218:exon13
chr3	178938774	178938945	171	Exon	PIK3CA	NM_006218:exon14
chr3	178941869	178941975	106	Exon	PIK3CA	NM_006218:exon15
chr3	178942488	178942609	121	Exon	PIK3CA	NM_006218:exon16
chr3	178943750	178943828	78	Exon	PIK3CA	NM_006218:exon17
chr3	178947060	178947230	170	Exon	PIK3CA	NM_006218:exon18
chr3	178947792	178947909	117	Exon	PIK3CA	NM_006218:exon19
chr3	178948013	178948164	151	Exon	PIK3CA	NM_006218:exon20
chr3	178951882	178952152	270	Exon	PIK3CA	NM_006218:exon21

## Sheet: Panel v3
chr	start	stop	length	Type	Gene	Target
chr2	29449941	29450438	497	Intron	ALK	NM_004304:intron17
chr2	29448432	29449786	1354	Intron	ALK	NM_004304:intron18
chr2	29446395	29448326	1931	Intron	ALK	NM_004304:intron19
chr2	29416090	29416788	698	Exon	ALK	NM_004304:exon29
chr2	29419636	29419726	90	Exon	ALK	NM_004304:exon28
chr2	29420408	29420542	134	Exon	ALK	NM_004304:exon27
chr2	29430037	29430138	101	Exon	ALK	NM_004304:exon26
chr2	29432652	29432744	92	Exon	ALK	NM_004304:exon25
chr2	29436850	29436947	97	Exon	ALK	NM_004304:exon24
chr2	29443572	29443701	129	Exon	ALK	NM_004304:exon23
chr2	29445210	29445274	64	Exon	ALK	NM_004304:exon22
chr2	29445383	29445473	90	Exon	ALK	NM_004304:exon21
chr2	29446208	29446394	186	Exon	ALK	NM_004304:exon20
chr2	29448327	29448431	104	Exon	ALK	NM_004304:exon19
chr2	29449788	29449940	152	Exon	ALK	NM_004304:exon18
chr2	29450440	29450538	98	Exon	ALK	NM_004304:exon17
chr2	29451750	29451932	182	Exon	ALK	NM_004304:exon16
chr2	29455170	29455314	144	Exon	ALK	NM_004304:exon15
chr2	29456431	29456562	131	Exon	ALK	NM_004304:exon14
chr2	29462546	29462696	150	Exon	ALK	NM_004304:exon13
chr2	29473971	29474133	162	Exon	ALK	NM_004304:exon12
chr2	29497965	29498093	128	Exon	ALK	NM_004304:exon11
chr2	29498268	29498362	94	Exon	ALK	NM_004304:exon10
chr2	29519754	29519923	169	Exon	ALK	NM_004304:exon9
chr2	29541170	29541270	100	Exon	ALK	NM_004304:exon8
chr2	29543617	29543748	131	Exon	ALK	NM_004304:exon7
chr2	29551216	29551347	131	Exon	ALK	NM_004304:exon6
chr2	29606598	29606725	127	Exon	ALK	NM_004304:exon5
chr2	29754781	29754982	201	Exon	ALK	NM_004304:exon4
chr2	29917716	29917880	164	Exon	ALK	NM_004304:exon3
chr2	29940444	29940563	119	Exon	ALK	NM_004304:exon2
chr2	30142859	30143525	666	Exon	ALK	NM_004304:exon1
chr7	140453075	140453193	118	Exon	BRAF	NM_004333:exon15
chr7	140481494	140482820	1326	Intron	BRAF	BRAF_intron_10
chr7	140494268	140500161	5893	Intron	BRAF	BRAF_intron_7
chr7	140487385	140494107	6722	Intron	BRAF	BRAF_intron_8
chr7	140482958	140487347	4389	Intron	BRAF	BRAF_intron_9
chrX	39911362	39911653	291	Exon	BCOR	NM_001123385:exon15
chr5	149784744	149785821	1077	Intron	CD74	NM_004355:intron4
chr5	149784331	149784647	316	Intron	CD74	NM_004355:intron5
chr5	149782876	149784242	1366	Intron	CD74	NM_004355:intron6
chr5	149782189	149782683	494	Intron	CD74	CD74:intron7
chr17	62006794	62006835	41	Exon	CD79B	NM_001039933:exon5
chr3	41266017	41266244	227	Exon	CTNNB1	NM_001904:exon3
chr7	55240818	55241613	795	Intron	EGFR	NM_005228:intron17
chr7	55268107	55268880	773	Intron	EGFR	NM_005228:intron24
chr7	55269049	55269427	378	Intron	EGFR	NM_005228:intron25
chr7	55269476	55270209	733	Intron	EGFR	NM_005228:intron26
chr7	55221846	55223521	1675	Intron	EGFR	NM_005228:intron7
chr7	55086971	55087058	87	Exon	EGFR	NM_005228:exon1
chr7	55209979	55210130	151	Exon	EGFR	NM_005228:exon2
chr7	55210998	55211181	183	Exon	EGFR	NM_005228:exon3
chr7	55214299	55214433	134	Exon	EGFR	NM_005228:exon4
chr7	55218987	55219055	68	Exon	EGFR	NM_005228:exon5
chr7	55220239	55220357	118	Exon	EGFR	NM_005228:exon6
chr7	55221704	55221845	141	Exon	EGFR	NM_005228:exon7
chr7	55223523	55223639	116	Exon	EGFR	NM_005228:exon8
chr7	55224226	55224352	126	Exon	EGFR	NM_005228:exon9
chr7	55224452	55224536	84	Exon	EGFR	NM_005228:exon10
chr7	55225356	55225446	90	Exon	EGFR	NM_005228:exon11
chr7	55227832	55228031	199	Exon	EGFR	NM_005228:exon12
chr7	55229192	55229324	132	Exon	EGFR	NM_005228:exon13
chr7	55231426	55231516	90	Exon	EGFR	NM_005228:exon14
chr7	55232973	55233130	157	Exon	EGFR	NM_005228:exon15
chr7	55238868	55238906	38	Exon	EGFR	NM_005228:exon16
chr7	55240676	55240817	141	Exon	EGFR	NM_005228:exon17
chr7	55241614	55241736	122	Exon	EGFR	NM_005228:exon18
chr7	55242415	55242513	98	Exon	EGFR	NM_005228:exon19
chr7	55248986	55249171	185	Exon	EGFR	NM_005228:exon20
chr7	55259412	55259567	155	Exon	EGFR	NM_005228:exon21
chr7	55260459	55260534	75	Exon	EGFR	NM_005228:exon22
chr7	55266410	55266556	146	Exon	EGFR	NM_005228:exon23
chr7	55268009	55268106	97	Exon	EGFR	NM_005228:exon24
chr7	55268881	55269048	167	Exon	EGFR	NM_005228:exon25
chr7	55269428	55269475	47	Exon	EGFR	NM_005228:exon26
chr7	55270210	55270458	248	Exon	EGFR	NM_005228:exon27
chr7	55272949	55273310	361	Exon	EGFR	NM_005228:exon28
chr17	37856492	37856564	72	Exon	ERBB2	NM_004448:exon1
chr17	37863243	37863394	151	Exon	ERBB2	NM_004448:exon2
chr17	37864574	37864787	213	Exon	ERBB2	NM_004448:exon3
chr17	37865571	37865705	134	Exon	ERBB2	NM_004448:exon4
chr17	37866066	37866134	68	Exon	ERBB2	NM_004448:exon5
chr17	37866339	37866454	115	Exon	ERBB2	NM_004448:exon6
chr17	37866593	37866734	141	Exon	ERBB2	NM_004448:exon7
chr17	37868181	37868300	119	Exon	ERBB2	NM_004448:exon8
chr17	37868575	37868701	126	Exon	ERBB2	NM_004448:exon9
chr17	37871539	37871612	73	Exon	ERBB2	NM_004448:exon10
chr17	37871699	37871789	90	Exon	ERBB2	NM_004448:exon11
chr17	37871993	37872192	199	Exon	ERBB2	NM_004448:exon12
chr17	37872554	37872686	132	Exon	ERBB2	NM_004448:exon13
chr17	37872768	37872858	90	Exon	ERBB2	NM_004448:exon14
chr17	37873573	37873733	160	Exon	ERBB2	NM_004448:exon15
chr17	37876040	37876087	47	Exon	ERBB2	NM_004448:exon16
chr17	37879572	37879710	138	Exon	ERBB2	NM_004448:exon17
chr17	37879791	37879913	122	Exon	ERBB2	NM_004448:exon18
chr17	37880165	37880263	98	Exon	ERBB2	NM_004448:exon19
chr17	37880979	37881164	185	Exon	ERBB2	NM_004448:exon20
chr17	37881302	37881457	155	Exon	ERBB2	NM_004448:exon21
chr17	37881580	37881655	75	Exon	ERBB2	NM_004448:exon22
chr17	37881960	37882106	146	Exon	ERBB2	NM_004448:exon23
chr17	37882815	37882912	97	Exon	ERBB2	NM_004448:exon24
chr17	37883068	37883256	188	Exon	ERBB2	NM_004448:exon25
chr17	37883548	37883800	252	Exon	ERBB2	NM_004448:exon26
chr17	37883942	37884297	355	Exon	ERBB2	NM_004448:exon27
chr12	12006496	12022357	15861	Intron	ETV6	ETV6:intron4
chr12	12022904	12037378	14474	Intron	ETV6	ETV6:intron5
chr22	29683124	29684594	1470	Intron	EWSR1	NM_013986:intron8
chr22	29684776	29687553	2777	Intron	EWSR1	NM_013986:intron9
chr22	29687589	29688125	536	Intron	EWSR1	NM_013986:intron10
chr22	29688159	29688476	317	Intron	EWSR1	NM_013986:intron11
chr22	29688596	29692228	3632	Intron	EWSR1	NM_013986:intron12
chr22	29692359	29693816	1457	Intron	EWSR1	NM_013986:intron13
chr22	29693940	29694722	782	Intron	EWSR1	NM_013986:intron14
chr8	38271146	38271322	176	Exon	FGFR1	NM_001174067:exon19
chr8	38271436	38271541	105	Exon	FGFR1	NM_001174067:exon18
chr8	38271670	38271807	137	Exon	FGFR1	NM_001174067:exon17
chr8	38272077	38272147	70	Exon	FGFR1	NM_001174067:exon16
chr8	38272297	38272419	122	Exon	FGFR1	NM_001174067:exon15
chr8	38273388	38273578	190	Exon	FGFR1	NM_001174067:exon14
chr8	38274824	38274934	110	Exon	FGFR1	NM_001174067:exon13
chr8	38275388	38275509	121	Exon	FGFR1	NM_001174067:exon12
chr8	38275746	38275891	145	Exon	FGFR1	NM_001174067:exon11
chr8	38277051	38277253	202	Exon	FGFR1	NM_001174067:exon10
chr8	38279166	38279459	293	Exon	FGFR1	NM_001174067:exon9
chr8	38281787	38282217	430	Exon	FGFR1	NM_001174067:exon8
chr8	38283640	38283763	123	Exon	FGFR1	NM_001174067:exon7
chr8	38285439	38285611	172	Exon	FGFR1	NM_001174067:exon6
chr8	38285864	38285953	89	Exon	FGFR1	NM_001174067:exon5
chr8	38287200	38287466	266	Exon	FGFR1	NM_001174067:exon4
chr8	38297824	38297890	66	Exon	FGFR1	NM_001174064:exon3
chr8	38314874	38315052	178	Exon	FGFR1	NM_001174067:exon3
chr8	38318614	38318624	10	Exon	FGFR1	NM_001174067:exon2
chr10	123243318	123244907	1589	Intron	FGFR2	FGFR2:intron16
chr10	123239536	123243211	3675	Intron	FGFR2	FGFR2:intron17
chr4	1807901	1807982	81	Intron	FGFR2	FGFR3:intron15
chr4	1808055	1808271	216	Intron	FGFR3	FGFR3:intron16
chr4	1808411	1808554	143	Intron	FGFR3	FGFR3:intron17
chr4	1808662	1808842	180	Intron	FGFR3	FGFR3:intron18
chr19	3114942	3115070	128	Exon	GNA11	NM_002067:exon4
chr19	3118922	3119051	129	Exon	GNA11	NM_002067:exon5
chr9	80409379	80409508	129	Exon	GNAQ	NM_002072:exon5
chr9	80412436	80412564	128	Exon	GNAQ	NM_002072:exon4
chr20	57484405	57484478	73	Exon	GNAS	NM_000516:exon8
chr1	226252030	226252180	150	Exon	H3F3A	NM_002107:exon2
chr17	73775128	73775265	137	Exon	H3F3B	NM_005324:exon2
chr6	26031878	26032288	410	Exon	HIST1H3B	NM_003537:exon1
chr2	209113093	209113384	291	Exon	IDH1	NM_005896:exon4
chr15	90631819	90631979	160	Exon	IDH2	NM_002168:exon4
chr12	25378548	25378707	159	Exon	KRAS	NM_033360:exon4
chr12	25380168	25380346	178	Exon	KRAS	NM_033360:exon3
chr12	25398208	25398318	110	Exon	KRAS	NM_033360:exon2
chr7	116411709	116411902	193	Intron	MET	MET:intron13
chr7	116411903	116412043	140	Exon	MET	NM_000245:exon14
chr7	116412044	116414934	2890	Intron	MET	MET:intron14
chr3	38182623	38182777	154	Exon	MYD88	NM_002468:exon5
chr1	156844419	156844697	278	Intron	NTRK1	NTRK1:intron10
chr1	156844801	156845311	510	Intron	NTRK1	NTRK1:intron11
chr1	156845459	156845871	412	Intron	NTRK1	NTRK1:intron12
chr1	156834592	156836700	2108	Intron	NTRK1	NTRK1:intron3
chr1	156841548	156843423	1875	Intron	NTRK1	NTRK1:intron7
chr1	156843752	156844174	422	Intron	NTRK1	NTRK1:intron8
chr1	156844193	156844362	169	Intron	NTRK1	NTRK1:intron9
chr9	87476003	87482157	6154	Intron	NTRK2	NTRK2:intron15
chr1	115251156	115251275	119	Exon	NRAS	NM_002524:exon5
chr2	115252190	115252349	159	Exon	NRAS	NM_002524:exon4
chr3	115256421	115256599	178	Exon	NRAS	NM_002524:exon3
chr4	115258671	115258781	110	Exon	NRAS	NM_002524:exon2
chr10	89624227	89624305	78	Exon	PTEN	NM_000314:exon1
chr10	89653782	89653866	84	Exon	PTEN	NM_000314:exon2
chr10	89685270	89685314	44	Exon	PTEN	NM_000314:exon3
chr10	89690803	89690846	43	Exon	PTEN	NM_000314:exon4
chr10	89692770	89693008	238	Exon	PTEN	NM_000314:exon5
chr10	89711875	89712016	141	Exon	PTEN	NM_000314:exon6
chr10	89717610	89717776	166	Exon	PTEN	NM_000314:exon7
chr10	89720651	89720875	224	Exon	PTEN	NM_000314:exon8
chr10	89725044	89725229	185	Exon	PTEN	NM_000314:exon9
chr11	65429677	65430296	619	Intron	RELA	NM_021975:intron1
chr11	65429560	65429649	89	Intron	RELA	NM_021975:intron2
chr10	43610185	43612031	1846	Intron	RET	NM_020975:intron11
chr10	43609124	43609927	803	Intron	RET	NM_020975:intron10
chr10	43608412	43609003	591	Intron	RET	NM_020975:intron9
chr10	43606914	43607545	631	Intron	RET	NM_020975:intron7
chr10	43607673	43608299	626	Intron	RET	NM_020975:intron8
chr10	43572707	43572779	72	Exon	RET	NM_020975:exon1
chr10	43595907	43596170	263	Exon	RET	NM_020975:exon2
chr10	43597790	43598077	287	Exon	RET	NM_020975:exon3
chr10	43600400	43600641	241	Exon	RET	NM_020975:exon4
chr10	43601824	43602019	195	Exon	RET	NM_020975:exon5
chr10	43604479	43604678	199	Exon	RET	NM_020975:exon6
chr10	43606655	43606913	258	Exon	RET	NM_020975:exon7
chr10	43607547	43607672	125	Exon	RET	NM_020975:exon8
chr10	43608301	43608411	110	Exon	RET	NM_020975:exon9
chr10	43609004	43609123	119	Exon	RET	NM_020975:exon10
chr10	43609928	43610184	256	Exon	RET	NM_020975:exon11
chr10	43612032	43612179	147	Exon	RET	NM_020975:exon12
chr10	43613821	43613928	107	Exon	RET	NM_020975:exon13
chr10	43614979	43615193	214	Exon	RET	NM_020975:exon14
chr10	43615529	43615651	122	Exon	RET	NM_020975:exon15
chr10	43617394	43617464	70	Exon	RET	NM_020975:exon16
chr10	43619119	43619256	137	Exon	RET	NM_020975:exon17
chr10	43620331	43620430	99	Exon	RET	NM_020975:exon18
chr10	43622023	43622202	179	Exon	RET	NM_020975:exon19
chr10	43623560	43623717	157	Exon	RET	NM_020975:exon20
chr6	117658504	117662297	3793	Intron	ROS1	NM_002944:intron30
chr6	117650610	117658334	7724	Intron	ROS1	NM_002944:intron31
chr6	117647578	117650491	2913	Intron	ROS1	NM_002944:intron32
chr6	117645579	117647386	1807	Intron	ROS1	NM_002944:intron33
chr6	117642558	117645494	2936	Intron	ROS1	NM_002944:intron34
chr6	117641194	117642421	1227	Intron	ROS1	NM_002944:intron35
chr6	117609655	117609965	310	Exon	ROS1	NM_002944:exon43
chr6	117622137	117622300	163	Exon	ROS1	NM_002944:exon42
chr6	117629957	117630091	134	Exon	ROS1	NM_002944:exon41
chr6	117631244	117631444	200	Exon	ROS1	NM_002944:exon40
chr6	117632183	117632280	97	Exon	ROS1	NM_002944:exon39
chr6	117638306	117638435	129	Exon	ROS1	NM_002944:exon38
chr6	117639351	117639415	64	Exon	ROS1	NM_002944:exon37
chr6	117641031	117641193	162	Exon	ROS1	NM_002944:exon36
chr6	117642422	117642557	135	Exon	ROS1	NM_002944:exon35
chr6	117645495	117645578	83	Exon	ROS1	NM_002944:exon34
chr6	117647387	117647577	190	Exon	ROS1	NM_002944:exon33
chr6	117650492	117650609	117	Exon	ROS1	NM_002944:exon32
chr6	117658335	117658503	168	Exon	ROS1	NM_002944:exon31
chr6	117662298	117662474	176	Exon	ROS1	NM_002944:exon30
chr6	117662563	117662795	232	Exon	ROS1	NM_002944:exon29
chr6	117663563	117663707	144	Exon	ROS1	NM_002944:exon28
chr6	117665223	117665425	202	Exon	ROS1	NM_002944:exon27
chr6	117674153	117674332	179	Exon	ROS1	NM_002944:exon26
chr6	117677792	117678078	286	Exon	ROS1	NM_002944:exon25
chr6	117678967	117679172	205	Exon	ROS1	NM_002944:exon24
chr6	117680972	117681174	202	Exon	ROS1	NM_002944:exon23
chr6	117681505	117681568	63	Exon	ROS1	NM_002944:exon22
chr6	117683766	117684028	262	Exon	ROS1	NM_002944:exon21
chr6	117686223	117686367	144	Exon	ROS1	NM_002944:exon20
chr6	117686744	117686904	160	Exon	ROS1	NM_002944:exon19
chr6	117687239	117687453	214	Exon	ROS1	NM_002944:exon18
chr6	117700222	117700322	100	Exon	ROS1	NM_002944:exon17
chr6	117704480	117704671	191	Exon	ROS1	NM_002944:exon16
chr6	117706846	117707024	178	Exon	ROS1	NM_002944:exon15
chr6	117708052	117708162	110	Exon	ROS1	NM_002944:exon14
chr6	117708943	117709197	254	Exon	ROS1	NM_002944:exon13
chr6	117710513	117711009	496	Exon	ROS1	NM_002944:exon12
chr6	117714387	117714484	97	Exon	ROS1	NM_002944:exon11
chr6	117715325	117715509	184	Exon	ROS1	NM_002944:exon10
chr6	117715779	117715901	122	Exon	ROS1	NM_002944:exon9
chr6	117717351	117717427	76	Exon	ROS1	NM_002944:exon8
chr6	117718078	117718279	201	Exon	ROS1	NM_002944:exon7
chr6	117724302	117724440	138	Exon	ROS1	NM_002944:exon6
chr6	117725443	117725591	148	Exon	ROS1	NM_002944:exon5
chr6	117730745	117730805	60	Exon	ROS1	NM_002944:exon4
chr6	117737421	117737480	59	Exon	ROS1	NM_002944:exon3
chr6	117739625	117739669	44	Exon	ROS1	NM_002944:exon2
chr6	117746697	117746819	122	Exon	ROS1	NM_002944:exon1
chr22	24129357	24129449	92	Exon	SMARCB1	NM_003073:exon1
chr22	24133943	24134081	138	Exon	SMARCB1	NM_003073:exon2
chr22	24135746	24135875	129	Exon	SMARCB1	NM_003073:exon3
chr22	24143131	24143584	453	Exon	SMARCB1	NM_003073:exon4
chr22	24145482	24145609	127	Exon	SMARCB1	NM_003073:exon5
chr22	24158957	24159123	166	Exon	SMARCB1	NM_003073:exon6
chr22	24167412	24167602	190	Exon	SMARCB1	NM_003073:exon7
chr22	24175759	24175890	131	Exon	SMARCB1	NM_003073:exon8
chr22	24176328	24176367	39	Exon	SMARCB1	NM_003073:exon9
chr5	1295191	1295290	99	Promoter	TERT	NM_198253:promoter
chr17	7572927	7573008	81	Exon	TP53	NM_000546:exon11
chr17	7573927	7574033	106	Exon	TP53	NM_000546:exon10
chr17	7576853	7576926	73	Exon	TP53	NM_000546:exon9
chr17	7577019	7577155	136	Exon	TP53	NM_000546:exon8
chr17	7577499	7577608	109	Exon	TP53	NM_000546:exon7
chr17	7578138	7578289	151	Exon	TP53	NM_000546:exon6
chr17	7578371	7578554	183	Exon	TP53	NM_000546:exon5
chr17	7579312	7579590	278	Exon	TP53	NM_000546:exon4
chr17	7579700	7579721	21	Exon	TP53	NM_000546:exon3
chr17	7579839	7579940	101	Exon	TP53	NM_000546:exon2
chr4	55124936	55124984	48	Exon	PDGFRA	NM_006206:exon2
chr4	55127262	55127579	317	Exon	PDGFRA	NM_006206:exon3
chr4	55129834	55130094	260	Exon	PDGFRA	NM_006206:exon4
chr4	55131086	55131216	130	Exon	PDGFRA	NM_006206:exon5
chr4	55133456	55133627	171	Exon	PDGFRA	NM_006206:exon6
chr4	55133719	55133908	189	Exon	PDGFRA	NM_006206:exon7
chr4	55136800	55136915	115	Exon	PDGFRA	NM_006206:exon8
chr4	55138561	55138687	126	Exon	PDGFRA	NM_006206:exon9
chr4	55139704	55139897	193	Exon	PDGFRA	NM_006206:exon10
chr4	55140698	55140792	94	Exon	PDGFRA	NM_006206:exon11
chr4	55141008	55141140	132	Exon	PDGFRA	NM_006206:exon12
chr4	55143555	55143659	104	Exon	PDGFRA	NM_006206:exon13
chr4	55144063	55144173	110	Exon	PDGFRA	NM_006206:exon14
chr4	55144529	55144682	153	Exon	PDGFRA	NM_006206:exon15
chr4	55146483	55146699	216	Exon	PDGFRA	NM_006206:exon16
chr4	55151538	55151653	115	Exon	PDGFRA	NM_006206:exon17
chr4	55152008	55152130	122	Exon	PDGFRA	NM_006206:exon18
chr4	55153597	55153708	111	Exon	PDGFRA	NM_006206:exon19
chr4	55154966	55155065	99	Exon	PDGFRA	NM_006206:exon20
chr4	55155176	55155281	105	Exon	PDGFRA	NM_006206:exon21
chr4	55156480	55156721	241	Exon	PDGFRA	NM_006206:exon22
chr4	55161292	55161439	147	Exon	PDGFRA	NM_006206:exon23
chr5	149495326	149495509	183	Exon	PDGFRB	NM_002609:exon23
chr5	149497181	149497413	232	Exon	PDGFRB	NM_002609:exon22
chr5	149498310	149498415	105	Exon	PDGFRB	NM_002609:exon21
chr5	149499030	149499129	99	Exon	PDGFRB	NM_002609:exon20
chr5	149499575	149499686	111	Exon	PDGFRB	NM_002609:exon19
chr5	149500451	149500573	122	Exon	PDGFRB	NM_002609:exon18
chr5	149500767	149500885	118	Exon	PDGFRB	NM_002609:exon17
chr5	149501443	149501603	160	Exon	PDGFRB	NM_002609:exon16
chr5	149502605	149502764	159	Exon	PDGFRB	NM_002609:exon15
chr5	149503813	149503923	110	Exon	PDGFRB	NM_002609:exon14
chr5	149504290	149504394	104	Exon	PDGFRB	NM_002609:exon13
chr5	149505008	149505140	132	Exon	PDGFRB	NM_002609:exon12
chr5	149506083	149506177	94	Exon	PDGFRB	NM_002609:exon11
chr5	149509320	149509531	211	Exon	PDGFRB	NM_002609:exon10
chr5	149510102	149510225	123	Exon	PDGFRB	NM_002609:exon9
chr5	149511542	149511657	115	Exon	PDGFRB	NM_002609:exon8
chr5	149512313	149512505	192	Exon	PDGFRB	NM_002609:exon7
chr5	149513149	149513323	174	Exon	PDGFRB	NM_002609:exon6
chr5	149513444	149513571	127	Exon	PDGFRB	NM_002609:exon5
chr5	149514313	149514579	266	Exon	PDGFRB	NM_002609:exon4
chr5	149515118	149515441	323	Exon	PDGFRB	NM_002609:exon3
chr5	149516571	149516610	39	Exon	PDGFRB	NM_002609:exon2
chr3	178916614	178916965	351	Exon	PIK3CA	NM_006218:exon2
chr3	178917478	178917687	209	Exon	PIK3CA	NM_006218:exon3
chr3	178919078	178919328	250	Exon	PIK3CA	NM_006218:exon4
chr3	178921332	178921577	245	Exon	PIK3CA	NM_006218:exon5
chr3	178922291	178922376	85	Exon	PIK3CA	NM_006218:exon6
chr3	178927383	178927488	105	Exon	PIK3CA	NM_006218:exon7
chr3	178927974	178928126	152	Exon	PIK3CA	NM_006218:exon8
chr3	178928219	178928353	134	Exon	PIK3CA	NM_006218:exon9
chr3	178935998	178936122	124	Exon	PIK3CA	NM_006218:exon10
chr3	178936984	178937065	81	Exon	PIK3CA	NM_006218:exon11
chr3	178937359	178937523	164	Exon	PIK3CA	NM_006218:exon12
chr3	178937737	178937840	103	Exon	PIK3CA	NM_006218:exon13
chr3	178938774	178938945	171	Exon	PIK3CA	NM_006218:exon14
chr3	178941869	178941975	106	Exon	PIK3CA	NM_006218:exon15
chr3	178942488	178942609	121	Exon	PIK3CA	NM_006218:exon16
chr3	178943750	178943828	78	Exon	PIK3CA	NM_006218:exon17
chr3	178947060	178947230	170	Exon	PIK3CA	NM_006218:exon18
chr3	178947792	178947909	117	Exon	PIK3CA	NM_006218:exon19
chr3	178948013	178948164	151	Exon	PIK3CA	NM_006218:exon20
chr3	178951882	178952152	270	Exon	PIK3CA	NM_006218:exon21

## Sheet: Panel v4
chr	start	stop	length	Type	Gene	Target
chr2	29449941	29450438	497	Intron	ALK	NM_004304:intron17
chr2	29448432	29449786	1354	Intron	ALK	NM_004304:intron18
chr2	29446395	29448326	1931	Intron	ALK	NM_004304:intron19
chr2	29416090	29416788	698	Exon	ALK	NM_004304:exon29
chr2	29419636	29419726	90	Exon	ALK	NM_004304:exon28
chr2	29420408	29420542	134	Exon	ALK	NM_004304:exon27
chr2	29430037	29430138	101	Exon	ALK	NM_004304:exon26
chr2	29432652	29432744	92	Exon	ALK	NM_004304:exon25
chr2	29436850	29436947	97	Exon	ALK	NM_004304:exon24
chr2	29443572	29443701	129	Exon	ALK	NM_004304:exon23
chr2	29445210	29445274	64	Exon	ALK	NM_004304:exon22
chr2	29445383	29445473	90	Exon	ALK	NM_004304:exon21
chr2	29446208	29446394	186	Exon	ALK	NM_004304:exon20
chr2	29448327	29448431	104	Exon	ALK	NM_004304:exon19
chr2	29449788	29449940	152	Exon	ALK	NM_004304:exon18
chr2	29450440	29450538	98	Exon	ALK	NM_004304:exon17
chr2	29451750	29451932	182	Exon	ALK	NM_004304:exon16
chr2	29455170	29455314	144	Exon	ALK	NM_004304:exon15
chr2	29456431	29456562	131	Exon	ALK	NM_004304:exon14
chr2	29462546	29462696	150	Exon	ALK	NM_004304:exon13
chr2	29473971	29474133	162	Exon	ALK	NM_004304:exon12
chr2	29497965	29498093	128	Exon	ALK	NM_004304:exon11
chr2	29498268	29498362	94	Exon	ALK	NM_004304:exon10
chr2	29519754	29519923	169	Exon	ALK	NM_004304:exon9
chr2	29541170	29541270	100	Exon	ALK	NM_004304:exon8
chr2	29543617	29543748	131	Exon	ALK	NM_004304:exon7
chr2	29551216	29551347	131	Exon	ALK	NM_004304:exon6
chr2	29606598	29606725	127	Exon	ALK	NM_004304:exon5
chr2	29754781	29754982	201	Exon	ALK	NM_004304:exon4
chr2	29917716	29917880	164	Exon	ALK	NM_004304:exon3
chr2	29940444	29940563	119	Exon	ALK	NM_004304:exon2
chr2	30142859	30143525	666	Exon	ALK	NM_004304:exon1
chr7	140453075	140453193	118	Exon	BRAF	NM_004333:exon15
chr7	140481494	140482820	1326	Intron	BRAF	BRAF_intron_10
chr7	140494268	140500161	5893	Intron	BRAF	BRAF_intron_7
chr7	140487385	140494107	6722	Intron	BRAF	BRAF_intron_8
chr7	140482958	140487347	4389	Intron	BRAF	BRAF_intron_9
chrX	39911362	39911653	291	Exon	BCOR	NM_001123385:exon15
chr5	149784744	149785821	1077	Intron	CD74	NM_004355:intron4
chr5	149784331	149784647	316	Intron	CD74	NM_004355:intron5
chr5	149782876	149784242	1366	Intron	CD74	NM_004355:intron6
chr5	149782189	149782683	494	Intron	CD74	CD74:intron7
chr17	62006794	62006835	41	Exon	CD79B	NM_001039933:exon5
chr9	21968724	21968770	46	Exon	CDKN2A	NM_001195132:exon3
chr9	21970901	21971207	306	Exon	CDKN2A	NM_001195132:exon2
chr9	21974476	21974826	350	Exon	CDKN2A	NM_001195132:exon1
chr9	22005986	22006246	260	Exon	CDKN2B	NM_004936:exon2
chr9	22008716	22008952	236	Exon	CDKN2B	NM_004936:exon1
chr3	41266017	41266244	227	Exon	CTNNB1	NM_001904:exon3
chr14	95556835	95557000	165	Exon	DICER1	NM_030621:exon28
chr14	95557371	95557446	75	Exon	DICER1	NM_030621:exon27
chr14	95557540	95557702	162	Exon	DICER1	NM_030621:exon26
chr14	95560225	95560493	268	Exon	DICER1	NM_030621:exon25
chr14	95562109	95563050	941	Exon	DICER1	NM_030621:exon24
chr14	95566117	95566272	155	Exon	DICER1	NM_030621:exon23
chr14	95569683	95570463	780	Exon	DICER1	NM_030621:exon22
chr14	95571408	95571583	175	Exon	DICER1	NM_030621:exon21
chr14	95572015	95572120	105	Exon	DICER1	NM_030621:exon20
chr14	95572378	95572560	182	Exon	DICER1	NM_030621:exon19
chr14	95573945	95574098	153	Exon	DICER1	NM_030621:exon18
chr14	95574217	95574430	213	Exon	DICER1	NM_030621:exon17
chr14	95574661	95574840	179	Exon	DICER1	NM_030621:exon16
chr14	95577644	95577793	149	Exon	DICER1	NM_030621:exon15
chr14	95578509	95578584	75	Exon	DICER1	NM_030621:exon14
chr14	95579429	95579561	132	Exon	DICER1	NM_030621:exon13
chr14	95582004	95582158	154	Exon	DICER1	NM_030621:exon12
chr14	95582790	95583032	242	Exon	DICER1	NM_030621:exon11
chr14	95583959	95584091	132	Exon	DICER1	NM_030621:exon10
chr14	95590533	95591005	472	Exon	DICER1	NM_030621:exon9
chr14	95592917	95593085	168	Exon	DICER1	NM_030621:exon8
chr14	95595809	95595969	160	Exon	DICER1	NM_030621:exon7
chr14	95596395	95596529	134	Exon	DICER1	NM_030621:exon6
chr14	95597846	95597976	130	Exon	DICER1	NM_030621:exon5
chr14	95598852	95599014	162	Exon	DICER1	NM_030621:exon4
chr14	95599652	95599795	143	Exon	DICER1	NM_030621:exon3
chr7	55240818	55241613	795	Intron	EGFR	NM_005228:intron17
chr7	55268107	55268880	773	Intron	EGFR	NM_005228:intron24
chr7	55269049	55269427	378	Intron	EGFR	NM_005228:intron25
chr7	55269476	55270209	733	Intron	EGFR	NM_005228:intron26
chr7	55221846	55223521	1675	Intron	EGFR	NM_005228:intron7
chr7	55086971	55087058	87	Exon	EGFR	NM_005228:exon1
chr7	55209979	55210130	151	Exon	EGFR	NM_005228:exon2
chr7	55210998	55211181	183	Exon	EGFR	NM_005228:exon3
chr7	55214299	55214433	134	Exon	EGFR	NM_005228:exon4
chr7	55218987	55219055	68	Exon	EGFR	NM_005228:exon5
chr7	55220239	55220357	118	Exon	EGFR	NM_005228:exon6
chr7	55221704	55221845	141	Exon	EGFR	NM_005228:exon7
chr7	55223523	55223639	116	Exon	EGFR	NM_005228:exon8
chr7	55224226	55224352	126	Exon	EGFR	NM_005228:exon9
chr7	55224452	55224536	84	Exon	EGFR	NM_005228:exon10
chr7	55225356	55225446	90	Exon	EGFR	NM_005228:exon11
chr7	55227832	55228031	199	Exon	EGFR	NM_005228:exon12
chr7	55229192	55229324	132	Exon	EGFR	NM_005228:exon13
chr7	55231426	55231516	90	Exon	EGFR	NM_005228:exon14
chr7	55232973	55233130	157	Exon	EGFR	NM_005228:exon15
chr7	55238868	55238906	38	Exon	EGFR	NM_005228:exon16
chr7	55240676	55240817	141	Exon	EGFR	NM_005228:exon17
chr7	55241614	55241736	122	Exon	EGFR	NM_005228:exon18
chr7	55242415	55242513	98	Exon	EGFR	NM_005228:exon19
chr7	55248986	55249171	185	Exon	EGFR	NM_005228:exon20
chr7	55259412	55259567	155	Exon	EGFR	NM_005228:exon21
chr7	55260459	55260534	75	Exon	EGFR	NM_005228:exon22
chr7	55266410	55266556	146	Exon	EGFR	NM_005228:exon23
chr7	55268009	55268106	97	Exon	EGFR	NM_005228:exon24
chr7	55268881	55269048	167	Exon	EGFR	NM_005228:exon25
chr7	55269428	55269475	47	Exon	EGFR	NM_005228:exon26
chr7	55270210	55270458	248	Exon	EGFR	NM_005228:exon27
chr7	55272949	55273310	361	Exon	EGFR	NM_005228:exon28
chr17	37856492	37856564	72	Exon	ERBB2	NM_004448:exon1
chr17	37863243	37863394	151	Exon	ERBB2	NM_004448:exon2
chr17	37864574	37864787	213	Exon	ERBB2	NM_004448:exon3
chr17	37865571	37865705	134	Exon	ERBB2	NM_004448:exon4
chr17	37866066	37866134	68	Exon	ERBB2	NM_004448:exon5
chr17	37866339	37866454	115	Exon	ERBB2	NM_004448:exon6
chr17	37866593	37866734	141	Exon	ERBB2	NM_004448:exon7
chr17	37868181	37868300	119	Exon	ERBB2	NM_004448:exon8
chr17	37868575	37868701	126	Exon	ERBB2	NM_004448:exon9
chr17	37871539	37871612	73	Exon	ERBB2	NM_004448:exon10
chr17	37871699	37871789	90	Exon	ERBB2	NM_004448:exon11
chr17	37871993	37872192	199	Exon	ERBB2	NM_004448:exon12
chr17	37872554	37872686	132	Exon	ERBB2	NM_004448:exon13
chr17	37872768	37872858	90	Exon	ERBB2	NM_004448:exon14
chr17	37873573	37873733	160	Exon	ERBB2	NM_004448:exon15
chr17	37876040	37876087	47	Exon	ERBB2	NM_004448:exon16
chr17	37879572	37879710	138	Exon	ERBB2	NM_004448:exon17
chr17	37879791	37879913	122	Exon	ERBB2	NM_004448:exon18
chr17	37880165	37880263	98	Exon	ERBB2	NM_004448:exon19
chr17	37880979	37881164	185	Exon	ERBB2	NM_004448:exon20
chr17	37881302	37881457	155	Exon	ERBB2	NM_004448:exon21
chr17	37881580	37881655	75	Exon	ERBB2	NM_004448:exon22
chr17	37881960	37882106	146	Exon	ERBB2	NM_004448:exon23
chr17	37882815	37882912	97	Exon	ERBB2	NM_004448:exon24
chr17	37883068	37883256	188	Exon	ERBB2	NM_004448:exon25
chr17	37883548	37883800	252	Exon	ERBB2	NM_004448:exon26
chr17	37883942	37884297	355	Exon	ERBB2	NM_004448:exon27
chr12	12006496	12022357	15861	Intron	ETV6	ETV6:intron4
chr12	12022904	12037378	14474	Intron	ETV6	ETV6:intron5
chr22	29683124	29684594	1470	Intron	EWSR1	NM_013986:intron8
chr22	29684776	29687553	2777	Intron	EWSR1	NM_013986:intron9
chr22	29687589	29688125	536	Intron	EWSR1	NM_013986:intron10
chr22	29688159	29688476	317	Intron	EWSR1	NM_013986:intron11
chr22	29688596	29692228	3632	Intron	EWSR1	NM_013986:intron12
chr22	29692359	29693816	1457	Intron	EWSR1	NM_013986:intron13
chr22	29693940	29694722	782	Intron	EWSR1	NM_013986:intron14
chr8	38271146	38271322	176	Exon	FGFR1	NM_001174067:exon19
chr8	38271436	38271541	105	Exon	FGFR1	NM_001174067:exon18
chr8	38271670	38271807	137	Exon	FGFR1	NM_001174067:exon17
chr8	38272077	38272147	70	Exon	FGFR1	NM_001174067:exon16
chr8	38272297	38272419	122	Exon	FGFR1	NM_001174067:exon15
chr8	38273388	38273578	190	Exon	FGFR1	NM_001174067:exon14
chr8	38274824	38274934	110	Exon	FGFR1	NM_001174067:exon13
chr8	38275388	38275509	121	Exon	FGFR1	NM_001174067:exon12
chr8	38275746	38275891	145	Exon	FGFR1	NM_001174067:exon11
chr8	38277051	38277253	202	Exon	FGFR1	NM_001174067:exon10
chr8	38279166	38279459	293	Exon	FGFR1	NM_001174067:exon9
chr8	38281787	38282217	430	Exon	FGFR1	NM_001174067:exon8
chr8	38283640	38283763	123	Exon	FGFR1	NM_001174067:exon7
chr8	38285439	38285611	172	Exon	FGFR1	NM_001174067:exon6
chr8	38285864	38285953	89	Exon	FGFR1	NM_001174067:exon5
chr8	38287200	38287466	266	Exon	FGFR1	NM_001174067:exon4
chr8	38297824	38297890	66	Exon	FGFR1	NM_001174064:exon3
chr8	38314874	38315052	178	Exon	FGFR1	NM_001174067:exon3
chr8	38318614	38318624	10	Exon	FGFR1	NM_001174067:exon2
chr10	123243318	123244907	1589	Intron	FGFR2	FGFR2:intron16
chr10	123239536	123243211	3675	Intron	FGFR2	FGFR2:intron17
chr4	1807901	1807982	81	Intron	FGFR2	FGFR3:intron15
chr4	1808055	1808271	216	Intron	FGFR3	FGFR3:intron16
chr4	1808411	1808554	143	Intron	FGFR3	FGFR3:intron17
chr4	1808662	1808842	180	Intron	FGFR3	FGFR3:intron18
chr19	3114942	3115070	128	Exon	GNA11	NM_002067:exon4
chr19	3118922	3119051	129	Exon	GNA11	NM_002067:exon5
chr9	80409379	80409508	129	Exon	GNAQ	NM_002072:exon5
chr9	80412436	80412564	128	Exon	GNAQ	NM_002072:exon4
chr20	57484405	57484478	73	Exon	GNAS	NM_000516:exon8
chr1	226252030	226252180	150	Exon	H3F3A	NM_002107:exon2
chr17	73775128	73775265	137	Exon	H3F3B	NM_005324:exon2
chr6	26031878	26032288	410	Exon	HIST1H3B	NM_003537:exon1
chr2	209113093	209113384	291	Exon	IDH1	NM_005896:exon4
chr15	90631819	90631979	160	Exon	IDH2	NM_002168:exon4
chr4	55524182	55524248	66	Exon	KIT	NM_000222:exon1
chr4	55561678	55561947	269	Exon	KIT	NM_000222:exon2
chr4	55564450	55564731	281	Exon	KIT	NM_000222:exon3
chr4	55565796	55565932	136	Exon	KIT	NM_000222:exon4
chr4	55569890	55570058	168	Exon	KIT	NM_000222:exon5
chr4	55573264	55573453	189	Exon	KIT	NM_000222:exon6
chr4	55575590	55575705	115	Exon	KIT	NM_000222:exon7
chr4	55589750	55589864	114	Exon	KIT	NM_000222:exon8
chr4	55592023	55592216	193	Exon	KIT	NM_000222:exon9
chr4	55593384	55593490	106	Exon	KIT	NM_000222:exon10
chr4	55593582	55593708	126	Exon	KIT	NM_000222:exon11
chr4	55593989	55594093	104	Exon	KIT	NM_000222:exon12
chr4	55594177	55594287	110	Exon	KIT	NM_000222:exon13
chr4	55595501	55595651	150	Exon	KIT	NM_000222:exon14
chr4	55597494	55597585	91	Exon	KIT	NM_000222:exon15
chr4	55598037	55598164	127	Exon	KIT	NM_000222:exon16
chr4	55599236	55599358	122	Exon	KIT	NM_000222:exon17
chr4	55602664	55602775	111	Exon	KIT	NM_000222:exon18
chr4	55602887	55602986	99	Exon	KIT	NM_000222:exon19
chr4	55603341	55603446	105	Exon	KIT	NM_000222:exon20
chr4	55604595	55604723	128	Exon	KIT	NM_000222:exon21
chr12	25378548	25378707	159	Exon	KRAS	NM_033360:exon4
chr12	25380168	25380346	178	Exon	KRAS	NM_033360:exon3
chr12	25398208	25398318	110	Exon	KRAS	NM_033360:exon2
chr7	116411709	116411902	193	Intron	MET	MET:intron13
chr7	116411903	116412043	140	Exon	MET	NM_000245:exon14
chr7	116412044	116414934	2890	Intron	MET	MET:intron14
chr3	38182623	38182777	154	Exon	MYD88	NM_002468:exon5
chr1	156844419	156844697	278	Intron	NTRK1	NTRK1:intron10
chr1	156844801	156845311	510	Intron	NTRK1	NTRK1:intron11
chr1	156845459	156845871	412	Intron	NTRK1	NTRK1:intron12
chr1	156834592	156836700	2108	Intron	NTRK1	NTRK1:intron3
chr1	156841548	156843423	1875	Intron	NTRK1	NTRK1:intron7
chr1	156843752	156844174	422	Intron	NTRK1	NTRK1:intron8
chr1	156844193	156844362	169	Intron	NTRK1	NTRK1:intron9
chr9	87476003	87482157	6154	Intron	NTRK2	NTRK2:intron15
chr1	115251156	115251275	119	Exon	NRAS	NM_002524:exon5
chr1	115252190	115252349	159	Exon	NRAS	NM_002524:exon4
chr1	115256421	115256599	178	Exon	NRAS	NM_002524:exon3
chr1	115258671	115258781	110	Exon	NRAS	NM_002524:exon2
chr10	89624227	89624305	78	Exon	PTEN	NM_000314:exon1
chr10	89653782	89653866	84	Exon	PTEN	NM_000314:exon2
chr10	89685270	89685314	44	Exon	PTEN	NM_000314:exon3
chr10	89690803	89690846	43	Exon	PTEN	NM_000314:exon4
chr10	89692770	89693008	238	Exon	PTEN	NM_000314:exon5
chr10	89711875	89712016	141	Exon	PTEN	NM_000314:exon6
chr10	89717610	89717776	166	Exon	PTEN	NM_000314:exon7
chr10	89720651	89720875	224	Exon	PTEN	NM_000314:exon8
chr10	89725044	89725229	185	Exon	PTEN	NM_000314:exon9
chr11	65429677	65430296	619	Intron	RELA	NM_021975:intron1
chr11	65429560	65429649	89	Intron	RELA	NM_021975:intron2
chr10	43610185	43612031	1846	Intron	RET	NM_020975:intron11
chr10	43609124	43609927	803	Intron	RET	NM_020975:intron10
chr10	43608412	43609003	591	Intron	RET	NM_020975:intron9
chr10	43606914	43607545	631	Intron	RET	NM_020975:intron7
chr10	43607673	43608299	626	Intron	RET	NM_020975:intron8
chr10	43572707	43572779	72	Exon	RET	NM_020975:exon1
chr10	43595907	43596170	263	Exon	RET	NM_020975:exon2
chr10	43597790	43598077	287	Exon	RET	NM_020975:exon3
chr10	43600400	43600641	241	Exon	RET	NM_020975:exon4
chr10	43601824	43602019	195	Exon	RET	NM_020975:exon5
chr10	43604479	43604678	199	Exon	RET	NM_020975:exon6
chr10	43606655	43606913	258	Exon	RET	NM_020975:exon7
chr10	43607547	43607672	125	Exon	RET	NM_020975:exon8
chr10	43608301	43608411	110	Exon	RET	NM_020975:exon9
chr10	43609004	43609123	119	Exon	RET	NM_020975:exon10
chr10	43609928	43610184	256	Exon	RET	NM_020975:exon11
chr10	43612032	43612179	147	Exon	RET	NM_020975:exon12
chr10	43613821	43613928	107	Exon	RET	NM_020975:exon13
chr10	43614979	43615193	214	Exon	RET	NM_020975:exon14
chr10	43615529	43615651	122	Exon	RET	NM_020975:exon15
chr10	43617394	43617464	70	Exon	RET	NM_020975:exon16
chr10	43619119	43619256	137	Exon	RET	NM_020975:exon17
chr10	43620331	43620430	99	Exon	RET	NM_020975:exon18
chr10	43622023	43622202	179	Exon	RET	NM_020975:exon19
chr10	43623560	43623717	157	Exon	RET	NM_020975:exon20
chr6	117658504	117662297	3793	Intron	ROS1	NM_002944:intron30
chr6	117650610	117658334	7724	Intron	ROS1	NM_002944:intron31
chr6	117647578	117650491	2913	Intron	ROS1	NM_002944:intron32
chr6	117645579	117647386	1807	Intron	ROS1	NM_002944:intron33
chr6	117642558	117645494	2936	Intron	ROS1	NM_002944:intron34
chr6	117641194	117642421	1227	Intron	ROS1	NM_002944:intron35
chr6	117609655	117609965	310	Exon	ROS1	NM_002944:exon43
chr6	117622137	117622300	163	Exon	ROS1	NM_002944:exon42
chr6	117629957	117630091	134	Exon	ROS1	NM_002944:exon41
chr6	117631244	117631444	200	Exon	ROS1	NM_002944:exon40
chr6	117632183	117632280	97	Exon	ROS1	NM_002944:exon39
chr6	117638306	117638435	129	Exon	ROS1	NM_002944:exon38
chr6	117639351	117639415	64	Exon	ROS1	NM_002944:exon37
chr6	117641031	117641193	162	Exon	ROS1	NM_002944:exon36
chr6	117642422	117642557	135	Exon	ROS1	NM_002944:exon35
chr6	117645495	117645578	83	Exon	ROS1	NM_002944:exon34
chr6	117647387	117647577	190	Exon	ROS1	NM_002944:exon33
chr6	117650492	117650609	117	Exon	ROS1	NM_002944:exon32
chr6	117658335	117658503	168	Exon	ROS1	NM_002944:exon31
chr6	117662298	117662474	176	Exon	ROS1	NM_002944:exon30
chr6	117662563	117662795	232	Exon	ROS1	NM_002944:exon29
chr6	117663563	117663707	144	Exon	ROS1	NM_002944:exon28
chr6	117665223	117665425	202	Exon	ROS1	NM_002944:exon27
chr6	117674153	117674332	179	Exon	ROS1	NM_002944:exon26
chr6	117677792	117678078	286	Exon	ROS1	NM_002944:exon25
chr6	117678967	117679172	205	Exon	ROS1	NM_002944:exon24
chr6	117680972	117681174	202	Exon	ROS1	NM_002944:exon23
chr6	117681505	117681568	63	Exon	ROS1	NM_002944:exon22
chr6	117683766	117684028	262	Exon	ROS1	NM_002944:exon21
chr6	117686223	117686367	144	Exon	ROS1	NM_002944:exon20
chr6	117686744	117686904	160	Exon	ROS1	NM_002944:exon19
chr6	117687239	117687453	214	Exon	ROS1	NM_002944:exon18
chr6	117700222	117700322	100	Exon	ROS1	NM_002944:exon17
chr6	117704480	117704671	191	Exon	ROS1	NM_002944:exon16
chr6	117706846	117707024	178	Exon	ROS1	NM_002944:exon15
chr6	117708052	117708162	110	Exon	ROS1	NM_002944:exon14
chr6	117708943	117709197	254	Exon	ROS1	NM_002944:exon13
chr6	117710513	117711009	496	Exon	ROS1	NM_002944:exon12
chr6	117714387	117714484	97	Exon	ROS1	NM_002944:exon11
chr6	117715325	117715509	184	Exon	ROS1	NM_002944:exon10
chr6	117715779	117715901	122	Exon	ROS1	NM_002944:exon9
chr6	117717351	117717427	76	Exon	ROS1	NM_002944:exon8
chr6	117718078	117718279	201	Exon	ROS1	NM_002944:exon7
chr6	117724302	117724440	138	Exon	ROS1	NM_002944:exon6
chr6	117725443	117725591	148	Exon	ROS1	NM_002944:exon5
chr6	117730745	117730805	60	Exon	ROS1	NM_002944:exon4
chr6	117737421	117737480	59	Exon	ROS1	NM_002944:exon3
chr6	117739625	117739669	44	Exon	ROS1	NM_002944:exon2
chr6	117746697	117746819	122	Exon	ROS1	NM_002944:exon1
chr22	24129357	24129449	92	Exon	SMARCB1	NM_003073:exon1
chr22	24133943	24134081	138	Exon	SMARCB1	NM_003073:exon2
chr22	24135746	24135875	129	Exon	SMARCB1	NM_003073:exon3
chr22	24143131	24143584	453	Exon	SMARCB1	NM_003073:exon4
chr22	24145482	24145609	127	Exon	SMARCB1	NM_003073:exon5
chr22	24158957	24159123	166	Exon	SMARCB1	NM_003073:exon6
chr22	24167412	24167602	190	Exon	SMARCB1	NM_003073:exon7
chr22	24175759	24175890	131	Exon	SMARCB1	NM_003073:exon8
chr22	24176328	24176367	39	Exon	SMARCB1	NM_003073:exon9
chr5	1295191	1295290	99	Promoter	TERT	NM_198253:promoter
chr17	7572927	7573008	81	Exon	TP53	NM_000546:exon11
chr17	7573927	7574033	106	Exon	TP53	NM_000546:exon10
chr17	7576853	7576926	73	Exon	TP53	NM_000546:exon9
chr17	7577019	7577155	136	Exon	TP53	NM_000546:exon8
chr17	7577499	7577608	109	Exon	TP53	NM_000546:exon7
chr17	7578138	7578289	151	Exon	TP53	NM_000546:exon6
chr17	7578371	7578554	183	Exon	TP53	NM_000546:exon5
chr17	7579312	7579590	278	Exon	TP53	NM_000546:exon4
chr17	7579700	7579721	21	Exon	TP53	NM_000546:exon3
chr17	7579839	7579940	101	Exon	TP53	NM_000546:exon2
chr4	55124936	55124984	48	Exon	PDGFRA	NM_006206:exon2
chr4	55127262	55127579	317	Exon	PDGFRA	NM_006206:exon3
chr4	55129834	55130094	260	Exon	PDGFRA	NM_006206:exon4
chr4	55131086	55131216	130	Exon	PDGFRA	NM_006206:exon5
chr4	55133456	55133627	171	Exon	PDGFRA	NM_006206:exon6
chr4	55133719	55133908	189	Exon	PDGFRA	NM_006206:exon7
chr4	55136800	55136915	115	Exon	PDGFRA	NM_006206:exon8
chr4	55138561	55138687	126	Exon	PDGFRA	NM_006206:exon9
chr4	55139704	55139897	193	Exon	PDGFRA	NM_006206:exon10
chr4	55140698	55140792	94	Exon	PDGFRA	NM_006206:exon11
chr4	55141008	55141140	132	Exon	PDGFRA	NM_006206:exon12
chr4	55143555	55143659	104	Exon	PDGFRA	NM_006206:exon13
chr4	55144063	55144173	110	Exon	PDGFRA	NM_006206:exon14
chr4	55144529	55144682	153	Exon	PDGFRA	NM_006206:exon15
chr4	55146483	55146699	216	Exon	PDGFRA	NM_006206:exon16
chr4	55151538	55151653	115	Exon	PDGFRA	NM_006206:exon17
chr4	55152008	55152130	122	Exon	PDGFRA	NM_006206:exon18
chr4	55153597	55153708	111	Exon	PDGFRA	NM_006206:exon19
chr4	55154966	55155065	99	Exon	PDGFRA	NM_006206:exon20
chr4	55155176	55155281	105	Exon	PDGFRA	NM_006206:exon21
chr4	55156480	55156721	241	Exon	PDGFRA	NM_006206:exon22
chr4	55161292	55161439	147	Exon	PDGFRA	NM_006206:exon23
chr5	149495326	149495509	183	Exon	PDGFRB	NM_002609:exon23
chr5	149497181	149497413	232	Exon	PDGFRB	NM_002609:exon22
chr5	149498310	149498415	105	Exon	PDGFRB	NM_002609:exon21
chr5	149499030	149499129	99	Exon	PDGFRB	NM_002609:exon20
chr5	149499575	149499686	111	Exon	PDGFRB	NM_002609:exon19
chr5	149500451	149500573	122	Exon	PDGFRB	NM_002609:exon18
chr5	149500767	149500885	118	Exon	PDGFRB	NM_002609:exon17
chr5	149501443	149501603	160	Exon	PDGFRB	NM_002609:exon16
chr5	149502605	149502764	159	Exon	PDGFRB	NM_002609:exon15
chr5	149503813	149503923	110	Exon	PDGFRB	NM_002609:exon14
chr5	149504290	149504394	104	Exon	PDGFRB	NM_002609:exon13
chr5	149505008	149505140	132	Exon	PDGFRB	NM_002609:exon12
chr5	149506083	149506177	94	Exon	PDGFRB	NM_002609:exon11
chr5	149509320	149509531	211	Exon	PDGFRB	NM_002609:exon10
chr5	149510102	149510225	123	Exon	PDGFRB	NM_002609:exon9
chr5	149511542	149511657	115	Exon	PDGFRB	NM_002609:exon8
chr5	149512313	149512505	192	Exon	PDGFRB	NM_002609:exon7
chr5	149513149	149513323	174	Exon	PDGFRB	NM_002609:exon6
chr5	149513444	149513571	127	Exon	PDGFRB	NM_002609:exon5
chr5	149514313	149514579	266	Exon	PDGFRB	NM_002609:exon4
chr5	149515118	149515441	323	Exon	PDGFRB	NM_002609:exon3
chr5	149516571	149516610	39	Exon	PDGFRB	NM_002609:exon2
chr3	178916614	178916965	351	Exon	PIK3CA	NM_006218:exon2
chr3	178917478	178917687	209	Exon	PIK3CA	NM_006218:exon3
chr3	178919078	178919328	250	Exon	PIK3CA	NM_006218:exon4
chr3	178921332	178921577	245	Exon	PIK3CA	NM_006218:exon5
chr3	178922291	178922376	85	Exon	PIK3CA	NM_006218:exon6
chr3	178927383	178927488	105	Exon	PIK3CA	NM_006218:exon7
chr3	178927974	178928126	152	Exon	PIK3CA	NM_006218:exon8
chr3	178928219	178928353	134	Exon	PIK3CA	NM_006218:exon9
chr3	178935998	178936122	124	Exon	PIK3CA	NM_006218:exon10
chr3	178936984	178937065	81	Exon	PIK3CA	NM_006218:exon11
chr3	178937359	178937523	164	Exon	PIK3CA	NM_006218:exon12
chr3	178937737	178937840	103	Exon	PIK3CA	NM_006218:exon13
chr3	178938774	178938945	171	Exon	PIK3CA	NM_006218:exon14
chr3	178941869	178941975	106	Exon	PIK3CA	NM_006218:exon15
chr3	178942488	178942609	121	Exon	PIK3CA	NM_006218:exon16
chr3	178943750	178943828	78	Exon	PIK3CA	NM_006218:exon17
chr3	178947060	178947230	170	Exon	PIK3CA	NM_006218:exon18
chr3	178947792	178947909	117	Exon	PIK3CA	NM_006218:exon19
chr3	178948013	178948164	151	Exon	PIK3CA	NM_006218:exon20
chr3	178951882	178952152	270	Exon	PIK3CA	NM_006218:exon21
